# Supplementary material for: An integrated genetic map based on four mapping populations and quantitative trait loci associated with economically important traits in watermelon (Citrullus lanatus)
Source: BMC Plant Biol. 2014 Jan 20;14:33. doi: 10.1186/1471-2229-14-33 (PMC3898567; doi:10.1186/1471-2229-14-33)
Supplement: Additional file 1: Table S1 — SSR, InDel, SNP and SV markers used to construct the integrated genetic map of watermelon. Their chromosome, bin position, genetic distance (cM), marker name, repeat motif, scaffold name, primer start, primer end, production size from 97103, the SNP marker sequence and primer sequences are listed. Table S2. The elite × elite [Klondike Black Seeded × New Hampshire Midget (KBS × NHM)] RIL population based SNP genetic map. Table S3. The genetic map of elite × egusi [Strain II × PI 560023 (SII × Egusi)] 187 individuals F2 population. Table S4. The elite × citron (ZWRM50 × PI 244019) F2 population genetic map. Table S5. The mapped QTL and corresponding intervals in the integrated map. [file 1471-2229-14-33-S1.xlsx]

## Sheet: Table S1 Integrated Map
Supplementary Table 1. SSR, InDel, SNP and SV markers used to construct the integrated genetic map of watermelon. Their chromosome , bin position, genetic distance (cM), marker name, repeat motif, scaffold name, primer start, primer end, production size from 97103, the SNP marker sequence and primer sequences are listed.
Chromosomes	Marker name	Genetic distance （cM）	Bins	Marker type	Repeatmotif	Scaffold name	Primer (or SNP Marker sequence) start in Scaffold	Primer (or SNP Marker sequence) end in Scaffold	Production size	SNP Marker sequence	Forward primer	Reverse primer	Primer (or SNP Marker sequence) start in 97103 genome	Primer (or SNP Marker sequence) end in 97103 genome
Chromosome 1	BVWS02314	0	1Bin1	SSR	(TGA)12	scaffold1481	83942	84222	281		AATACTCCTCCTATTCCTTC	TTACTTTGCTTCAATTCTTC	83942	84222
Chromosome 1	BVWS02313	0	1Bin1	SSR	(TAT)6	scaffold1481	84200	84416	217		GGAGGTATTGGACTGAAGGT	GAAGAAGGAATAGGAGGAGT	84200	84416
Chromosome 1	NW0252073	0	1Bin1	SNP		scaffold1481	116760	116879		GATTGAAGATGAGAGATCTAATGAATCTGACATCCCCGAAATTGATCCATCCTGCATATA[T/C]TTCACAGTGAATCGACTCTCCGAGTTGAAACCCCTGCTTGTGGAGAAAGAGAAGATGGC			116760	116879
Chromosome 1	NW0251293	0	1Bin1	SNP		scaffold1481	169245	169364		TTGATTATCCTTTGAAATAGAACCCTTTGTTTTTTGAGAGTTTCTCATCTCCAAGGGATG[A/G]ACTCCCCTTTCTTAGCAATGAATTTGGCCTAATACCTTTTCGCTGCATGAAAAGTGGTA			169245	169364
Chromosome 1	BVWS02309	5.009	1Bin2	SSR	(AG)13	scaffold1481	655755	655903	149		AATCTCCACTACAATCCACCAG	TTCCTCCAAACTCATCATTACC	655755	655903
Chromosome 1	BVWS01116	7.056	1Bin3	SSR	(ATT)9	scaffold1481	1100031	1100261	231		TGGCTTGAATTTTGGAAACC	GAGCTTCCACACCTGAATTTT	1100031	1100261
Chromosome 1	BVWS01835	7.056	1Bin3	SSR	(AT)9	scaffold1481	1150489	1150713	225		ATGTAAGGACGGAAAAGCGA	AAAGATGTTACCAAAAATATCCTTGAA	1150489	1150713
Chromosome 1	BVWS01836	7.056	1Bin3	SSR	(AAT)8	scaffold1481	1185151	1185437	287		AGAGGAGTCCAAAGGTGCAA	CACTTGGTTCTGCATTGAGG	1185151	1185437
Chromosome 1	NW0250430	7.056	1Bin3	SNP		scaffold27	45897	45776		GTTTGAGTTTAGTAAGTGAACCTCGGAATCCATGGAGGTTGGGGAGGTCTTTGGGCTATC[A/G]ATGCTCTTTTGGAGTTCTTCTTTTTGAAAACTCGACATACAACCCATCCTTCTTCTGCGA			1271590	1271469
Chromosome 1	NW0250418	7.056	1Bin3	SNP		scaffold27	411671	411551		CAAGTGGTATGGGGGTTGTAGCAGCAGGGTCAGGGAATCCCAAAGTTGGACTCTAGTGTT[T/C]AAAGGCATAAAGAACTTTTGAGCCTTTTTTCCCCCnATCAAATTGGATGCAAAGGAATTG			1637364	1637244
Chromosome 1	BVWS02302	7.056	1Bin3	SSR	(TTA)7	scaffold27	497708	497879	172		AAGAGCTGAGCCTTATAG	AGAAAAGGATTGAAGATG	1723401	1723572
Chromosome 1	BVWS00034	12.334	1Bin4	SSR	(AG)10	scaffold27	801266	801422	157		TAATGGAAAGCTCTGGCTGTCTTC	ACTAACCGCTTTCTTCCACTTTCC	2026959	2027115
Chromosome 1	NW0248267	15.104	1Bin5	SNP		scaffold27	1067315	1067194		TTTTnACTTTCTAATCAATAATTTTTnATAAAAATTTAAGATCCTCCTATTTATGCCTTA[T/C]ATTTTTGGGCCTCATGATCAGTTTAGGTAACTTGGGTTTTTTnGTCCCTCTTTGAGTTCC			2293008	2292887
Chromosome 1	BVWS00291	15.104	1Bin5	SSR	(AT)11	scaffold27	1275448	1275727	280		GAAAGTTGACAAGCGATCTCAAAA	CCAGACCTTCAATTTTATGTCCAA	2501141	2501420
Chromosome 1	NW0248722	15.104	1Bin5	SNP		scaffold27	1437249	1437369		AACGCCGGTGATGTGGTCGCCCTCACGTTTCCCAATACTGTTGAGGTTCGTCTGATCTTG[A/T]ACGCCATTTTCTATGTTAATTTTTGCGTTTTCTCTGTATGTTTAGTTCTGCCACTGTTGG			2662942	2663062
Chromosome 1	BVWS02003	15.104	1Bin5	SSR	(ATG)6	scaffold27	1439059	1439284	226		GCATTTTCTTGCCGCTAAAG	TGCATCGAGATCCATACAAA	2664752	2664977
Chromosome 1	BVWS02475	15.964	1Bin6	SSR	(TA)9g(AT)6	scaffold27	1690351	1690550	200		AAAATGACAGTGGATGGAAAAA	TGCTTCATGGGATTTAATTTG	2916044	2916243
Chromosome 1	BVWS02476	15.964	1Bin6	SSR	(AAT)8	scaffold27	1787826	1788076	251		TTGTAGGGCCAATGTTTTCC	CATGAGTTGAGAATGGTGCAT	3013519	3013769
Chromosome 1	BVWS01166	15.964	1Bin6	SSR	(TTA)6	scaffold27	2455388	2455577	190		ATCGATGATGATGGAAAGGC	TTGATTGATCGTTTGCCAGA	3681081	3681270
Chromosome 1	NW0248534	19.501	1Bin7	SNP		scaffold27	2810578	2810695		TTnGGTATATTTTTCTCACTTATCTTTTGCAAATAGTTAGGAGCTTTATTGCTGATAAAT[A/G]TATGCAAAGGTACATTATTGGGGnAAAGTCATGGTACAGTTTTCTAGCTCATTTTGGATG			4036271	4036388
Chromosome 1	BVWS02102	19.501	1Bin7	SSR	(AG)9	scaffold27	2924779	2924923	145		TAAGAGAGGCCGCACTGAAT	ATCCCTAAGCTTTGCCACAC	4150472	4150616
Chromosome 1	NW0248479	25.4	1Bin8	SNP		scaffold619	502531	502651		GTTGGTCTTTCATGTGCTTTGGAGGATTAGATCTCTAAGAAAGTTAGGTTCTTTACAGGA[T/C]AAGTCTCACTCGGCCATGTGAACATTTTGAATAGGCTTATGAGAAAGATGACTACATTAA			4391105	4390985
Chromosome 1	BVWI00072	25.4	1Bin8	InDel		scaffold619	620789	620938	150		CCCAATGTACTCTTGCATGG	CAAGCACTTGGGTCAAAACA	4272698	4272847
Chromosome 1	NW0248299	27.428	1Bin9	SNP		scaffold1546	427414	427294		AGGCGTCAAGCTGACTTGCATCATTTGTTGTTGTGGGGTTGTCAGTTTGTCCAGTCACTC[T/C]TGGTAGTGTATTTCTCTGCAATACGTTAGAAATCACCTATTTAAGCAAGAGGAAATAATA			6294476	6294356
Chromosome 1	BVWS01114	27.428	1Bin9	SSR	(GA)8	scaffold1546	725031	725302	272		GGATTTTAGTTTTTCCACCCC	TTTTGGGAAGCAATTAATTATGA	6592093	6592364
Chromosome 1	NW0249408	27.428	1Bin9	SNP		scaffold1546	865666	865786		TATCTCCCATCATTTATTGCATTTCCAACATTCCAATCTTGATCTCACCTACTGATTCTT[T/C]AACGGAAAGAAGTCTACCACCTAAAGATCTGGGGGAGTGGGATGCTTCCACGTCATTGGG			6732728	6732848
Chromosome 1	BVWS02276	27.428	1Bin9	SSR	(CCTTTC)3	scaffold1546	934816	934967	152		CCTTATCCCTTCCCTACC	ATGCCATCAACTCATAGA	6801878	6802029
Chromosome 1	BVWI00191	27.428	1Bin9	InDel		scaffold1911	139116	139195	80		AGTGATAGTTATGGAATTGGATGTAGA	TGACCACAATAGGATTTAGAGTTTGC	5033751	5033830
Chromosome 1	NW0248789	27.428	1Bin9	SNP		scaffold1911	153456	153336		AGTCCTTATCTTTTTCTCCATGTTTTATTTGATTAGGACCAGAAGAAACTCCAGGGACAG[T/C]TAATAGCAGAACAGGAGGCTCTTTATGGATCGAAGCCAAGCCCCTCAAAACCCCAGAGTG			5048091	5047971
Chromosome 1	NW0249869	27.428	1Bin9	SNP		scaffold1911	287588	287708		CAAAAGTGTTGTTTGCACTTTGGGCAAGAAACACGAATGCCTGGGCTATTACCTGTGCCT[A/G]GAAAAGCACATTTGAATGAGTACACAGTAATTGTAGGGTCAAAATTTCAAATCAGCAAAT			5182223	5182343
Chromosome 1	BVWI00192	27.428	1Bin9	InDel		scaffold1911	615092	615241	150		GGTGACCATAGGCAACTAGG	CAATTTCTTCAGGAGGTGAGT	5509727	5509876
Chromosome 1	BVWS01168	27.428	1Bin9	SSR	(TC)8	scaffold1911	776587	776794	208		GCCTCTTCTCCCATTGTTTG	AGGGCACAAGAACAAATACAA	5671222	5671429
Chromosome 1	NW0250369	27.428	1Bin9	SNP		scaffold1911	884588	884468		AAGTTACCCTATTAAGAGAAGCAAAGGTTAGTCTTTACTGCTTTATGAAAAGTTAAAGGG[T/C]GAAAAGGAACAAAGCAAAATGATCGGACAAGCCACGAACGTTTGAAAGTTAAGGATAAAA			5779223	5779103
Chromosome 1	NW0249400	27.428	1Bin9	SNP		scaffold619	343538	343658		CAAGTCCTTCATCTTCTTCTCTCTCAAATTAGCTTGTGATTCAATTGCTTTGGCTGTAAA[T/C]AAATTGGCTTTGCAAATGGACCTATAAGTCTTCCAACTATCGCCACATTCAGGGGAGAAA			4550098	4549978
Chromosome 1	BVWI00103	27.428	1Bin9	InDel		scaffold619	350621	350770	150		TAATCGAGGCACGCTTTTGT	TCTAAAGAACTTGAGATTTAATGGGAT	4542866	4543015
Chromosome 1	BVWS00255	43.347	1Bin10	SSR	(AAT)11	scaffold638	180579	180731	153		AGCATGAGAGTCCTCACCAAAGAC	TTAGAGAGGAGACCAAACTTGCCA	7086398	7086550
Chromosome 1	BVWS00166	43.347	1Bin10	SSR	(TC)21	scaffold638	227568	227730	163		GGAAGCTCAAACCTGATTGAAAAC	GAGGGGAGGGGTTGTAAGACTTTA	7133387	7133549
Chromosome 1	BVWS02311	43.347	1Bin10	SSR	(TC)8	scaffold638	590443	590707	265		ATTAAAATCTCCTTTTTATC	GTCGGCTCGGAGATTCACAT	7496262	7496526
Chromosome 1	NW0250083	43.347	1Bin10	SNP		scaffold638	756562	756442		AAAATCCTCATAAACCCGAACGCAGAGGATCCTCTGTCAATGAGCGTGAGGGTGTGGCCG[C/G]AAGCCATCCCACAGTTCTTGATTGGTCATCTCGATCTTCTGGATACCGCTAAGGCCGGAC			7662381	7662261
Chromosome 1	BVWS00376	43.347	1Bin10	SSR	(TC)12	scaffold638	1118530	1118653	124		CCCAATTCTTCAATTCCTCACAAC	TCGCTGCTTCTGTTACAAGAGGAT	8024349	8024472
Chromosome 1	NW0249151	43.347	1Bin10	SNP		scaffold638	1162118	1162018		GACCTCTGCAAAATGGTGGAAGATCAGAAATTTGACTTCA[T/G]GAAGCAAAGGAATAGAAGTGTTTGGTTTTAGAAAGTTTGATTATTAGAAGTCAGAGACTC			8067937	8067837
Chromosome 1	NW0250100	43.347	1Bin10	SNP		scaffold638	1305119	1304999		TTTAAAAGAGATGGGGGAAAAAnCCTACCTACCAAACATATGATGAATAAGAAGGCAGCT[C/G]CGTCAGCTGCCTGTAGAAGGCCTTCTTTTAATTACCAAATCATCAGCTGAATAATAATCA			8210938	8210818
Chromosome 1	NW0249094	50.655	1Bin11	SNP		scaffold74	2099174	2099294		GGAATGATTATGGTCTTTCCGAGGAAAAGTGAGAAGGGAGTTGGAAAGACTAAGTGAAAG[A/G]GGAACAATCTTGAAAGGATGAGAATACAACCTTTTGTCGAGTATCTAAAAAnGGGAGAAA			8541265	8541145
Chromosome 1	BVWS02029	50.655	1Bin11	SSR	(AGAA)10	scaffold74	2158946	2159038	93		GTATGGGGGAAGAGGAGAGG	TTAGCTTCCAAACAGGCAGC	8481401	8481493
Chromosome 1	NW0250195	51.576	1Bin12	SNP		scaffold140	274045	274165		ATCTTTGAATCCTTTGAAGAAGGCTAAAATTACAGGTTTTGAAAAGCTGTTGCAGCAGAG[A/G]AACACCTTAGCAAGTGGCGGCAATCTGATTATTTGTCCCATGACCCTTTTGGGACAATGG			11218256	11218376
Chromosome 1	BVWI00117	51.576	1Bin12	InDel		scaffold140	308773	308920	148		AGGAGAAAGGATACCGACTTG	TCTAATAGGACACTAAACATTCAACT	11252984	11253131
Chromosome 1	BVWI00118	51.576	1Bin12	InDel		scaffold140	309133	309276	144		TCTTTATCTCACCCTTCATGATATTAG	GGAAAGATGGGAGTTACCCAA	11253344	11253487
Chromosome 1	BVWS01404	51.576	1Bin12	SSR	(GA)6	scaffold140	408321	408585	265		TGTCGGCAACATGTTTTAGC	TTTCGATTTAAAATTAGGTAGCCA	11352532	11352796
Chromosome 1	BVWS01576	51.576	1Bin12	SSR	(TAT)6	scaffold19	268741	269007	267		AATTTAGGGCCCGCTTTTT	CCATTTCCTCTTCTCCCACC	10910179	10910445
Chromosome 1	BVWS00602	51.576	1Bin12	SSR	(AT)7	scaffold255	70933	71077	145		CTGAGAGAGAGAACCCGTCG	TTGTGTTTTGGGAGGAGGAA	11559005	11559149
Chromosome 1	BVWS01041	51.576	1Bin12	SSR	(TA)6	scaffold501	271630	271792	163		GAGACCCTTCCATTGGGAAT	AGGTGGTTTAGTGGTGGCAG	12077605	12077767
Chromosome 1	BVWS00845	51.576	1Bin12	SSR	(AAT)5	scaffold501	523547	523780	234		CCAACGTCTTAAATTTTCTCCAA	TTGCCTCCCATCACTTTTTC	12329522	12329755
Chromosome 1	NW0251102	51.576	1Bin12	SNP		scaffold528	169853	169737		GGAAATAGTAGCTCTACAGTAAAGAACTTTCCCATAAACATATCTTAGGAACATTTTGAA[A/T]TTNNATCTCCACGTTCCAGCAGATATTGATATCATATATGGCTTGCATACATTAACTTA			12542894	12542778
Chromosome 1	BVWS02244	51.576	1Bin12	SSR	(TC)3gca(TC)3	scaffold528	411239	411538	300		TAAAGTAATTGGAATGCTGA	GACCGATAAATGATAGATGG	12784280	12784579
Chromosome 1	BVWS02363	51.576	1Bin12	SSR	(AAAAC)5	scaffold528	659640	659851	212		TTGGAGTGGTCTTTTGAGTCC	AAGTCCAGCCAAATGTGGAA	13032681	13032892
Chromosome 1	NW0249374	51.576	1Bin12	SNP		scaffold74	290024	289904		TCATGATGATATATCATTTATGCAATGATGTTTGCCTGTATTGTACTAATGCAAATCCAC[A/T]GGTGATCTATAAAATTGCAGTATATAATTAGCAGTTGTACCAAACCAACATGTAGTTTGA			10350415	10350535
Chromosome 1	NW0249243	51.576	1Bin12	SNP		scaffold74	701584	701498		GCATAGTCGGTAATGTCACCGTGCATAAACTGGCAAACGGAGCTATGTAGAACTTAACTC[A/G]TTGGTTTCGTTAAATTATAAACAGGC			9938855	9938941
Chromosome 1	NW0250570	51.576	1Bin12	SNP		scaffold74	1166317	1166437		TTGGAATAAGTGTGTTCTCAGGTACTTAGCGGTTATGTTCCATGTCAGGATCCTGAAGGC[T/C]ATCATGTGAAAGAAACAGCAGAATGGGTAGTAGCAGAGTACAATAAACAAGGACATTGCT			9474122	9474002
Chromosome 1	BVWS02423	51.576	1Bin12	SSR	(CA)11	scaffold74	1186821	1186987	167		GTTGCCGGTACTGCTCATCT	TGCAAAAGGAAGCATCATCA	9453452	9453618
Chromosome 1	NW0250344	51.576	1Bin12	SNP		scaffold74	1866713	1866833		TTGTTTnCCTATCTAATAGGGTGCTAAAGATTGATTGCCTGCATGGTTGTAAGTTGTAGC[A/T]TAGTTTAGTATCCCAATTTGGGTGTAAAATAGCAGATCCTCAAATATTTCCTTTATGCTT			8773726	8773606
Chromosome 1	BVWS00230	52.074	1Bin13	SSR	(GA)16	scaffold332	439418	439513	96		GATAATGGGCACTGAACCTTTGAC	CCTAGAATATGGGGAGCTTGAACA	14054101	14054196
Chromosome 1	BVWI00177	52.074	1Bin13	InDel		scaffold736	180834	180954	121		AGTACAGAAAACTGACAGGGT	GAGACATGCTTGGGGAGTAT	13462470	13462590
Chromosome 1	BVWS01771	52.074	1Bin13	SSR	(AT)6	scaffold736	199615	199831	217		AGAGGTTGTTTGGGACACTGA	TCCCAAAACTACCAACAGTGC	13481251	13481467
Chromosome 1	NW0248861	52.571	1Bin14	SNP		scaffold332	763341	763461		TCAATCTCTGACTATTCACTTTGAAAGTTGTGTCATCATTGCCTTGCAACTCAATAGCTC[A/G]ATGTGAGGATACCTTTACAATAACAAAGAGTGCTGACCATTGTGTCCATAGCTTACCTAG			14378024	14378144
Chromosome 1	BVWS01487	52.571	1Bin14	SSR	(TC)7	scaffold332	811547	811812	266		AGCAAGGAGCCTTTGACAGA	TGAACTCATTACCGCTTACTGC	14426230	14426495
Chromosome 1	NW0250750	52.571	1Bin14	SNP		scaffold740	51305	51185		AGTACCGACTTTTCGAATGGCTGAATCAACAACATAAGACCTCGTTAAAGATTCTTCACT[A/C]TGTTGCTCTACGAGTTCTTGAAGAGAATGGCTTAGAGGTGACTACAAAAGAAACATAATA			20412811	20412691
Chromosome 1	BVWV00008	52.571	1Bin14	SV		scaffold411	165383	165879	497		GTAGTTCATTCAGCTTCGGTT	ACACTCCGTTCTACTTGGTT	14717436	14717932
Chromosome 1	BVWV00021	52.571	1Bin14	SV		scaffold411	204879	205823	945		TACAACTTTTCCCGGCCAAT	AGCCTTTCCATACTCATACGG	14677492	14678436
Chromosome 1	BVWS00582	53.072	1Bin15	SSR	(CT)6	scaffold250	97706	97967	262		TCTTCTCAAGGTTTCCCCAA	GCAAACTTAATCCTTTTCACGA	14982020	14982281
Chromosome 1	NW0250725	53.072	1Bin15	SNP		scaffold250	320686	320806		CAGTTTGGATCATTCAAGCCTGTTATTGTATATCCTTCACTAAAGGCCTCAGGGAAGACC[A/G]ATCTTAAGAAAGTTAACTCACTGGAGAAAGAAGCACAAGTGGAAAATGTAGATGGAGGAT			15205000	15205120
Chromosome 1	BVWS00985	53.072	1Bin15	SSR	(TA)7	scaffold250	519406	519678	273		TGGTTTGATTTGCTTCACACA	TCAAAAGAAGTGATAAAGGGTTCA	15403720	15403992
Chromosome 1	BVWS01852	53.072	1Bin15	SSR	(AT)3	scaffold250	633954	634132	179		TTGAGGGAAAGAACCAAAGA	GTGAAGGAAGTACGAGCACC	15518268	15518446
Chromosome 1	BVWI00207	53.072	1Bin15	InDel		scaffold251	249463	249612	150		TAAAGATCACCCGAGAGTCG	TTTTGCATTTGTGCTTGACC	15949638	15949787
Chromosome 1	BVWI00208	53.072	1Bin15	InDel		scaffold251	255497	255641	145		AAGGATTCACTCAGCATGTC	AGGATAAAGGGACGATAGGATT	15955672	15955816
Chromosome 1	BVWS01351	53.072	1Bin15	SSR	(TA)8	scaffold251	258982	259111	130		TGTCACATGTGTTTTAAATGTTGC	TTGGCAAGTAGGTTGCAAAAC	15959157	15959286
Chromosome 1	BVWV00007	53.072	1Bin15	SV		scaffold411	33741	34919	1179		GATTGGATTGGGGTCTGCAA	CAAAAGGGGAGCACTTTAGC	Multiple hits
Chromosome 1	BVWS00515	53.443	1Bin16	SSR	(TA)10	scaffold54	2179072	2179313	242		AACCAATGGGTTGAAGGTCT	AAGAAAAGGGTGCAGCACAT	16702530	16702771
Chromosome 1	BVWS01285	53.443	1Bin16	SSR	(AAAT)5	scaffold54	2749134	2749284	151		AAACCGCCTTCTTTCCAACT	TGAGATGAATTGTGCGGTTC	16132559	16132709
Chromosome 1	BVWS00071	54.153	1Bin17	SSR	(TAT)10	scaffold54	50199	50308	110		TAATGCATTTGGTTTGTCCACATC	CCCTTCTTCCTTGCTTTACTCCTT	18831535	18831644
Chromosome 1	BVWS02291	54.153	1Bin17	SSR		scaffold54	135290	135517	228		CTCATTTCTCCTCCCTCG	AAGGCATCTCATAAACACCA	18746326	18746553
Chromosome 1	BVWS01753	54.153	1Bin17	SSR	(TA)15	scaffold54	706925	707099	175		CTGATGAAATTGAGTGGAGTGG	GGCAGCCTTTCTTTCAAAAT	18174744	18174918
Chromosome 1	NW0248560	54.153	1Bin17	SNP		scaffold54	1166971	1167091		TCGAGCAAATGAAGAGTATGGCTGGAAAACATAAAGATGATTCTGGTGAAGGTTCGGAGC[C/G]TACTTCGCAGATCAAACTGACGGTGGACGAGTTCGAATCATTGAGCAGAAAGGTCAGAGA			17714872	17714752
Chromosome 1	BVWS01601	55.073	1Bin18	SSR	(AG)6	scaffold1382	32751	32967	217		CCCTCAAATTTCGATTTCCA	GCTACTCTCCTCCATTCCCC	25705745	25705961
Chromosome 1	BVWI00121	55.073	1Bin18	InDel		scaffold161	144181	144323	143		ACTTTCTCTTGCTGTATAATCTGAG	AGTTTTTCAAATGCAATCATTAACCT	25984838	25984980
Chromosome 1	BVWI00122	55.073	1Bin18	InDel		scaffold161	210985	211115	131		TCATTCACGATAAGAGTGTCG	TCTAGGACCAAGACCTATGTT	25918046	25918176
Chromosome 1	BVWS00622	55.073	1Bin18	SSR	(AT)9	scaffold161	253933	254196	264		CCAAGAAACGAGAAATTCGG	GCAAGCTCCTCCATAAACCA	25874965	25875228
Chromosome 1	NW0250333	55.073	1Bin18	SNP		scaffold162	218075	218164		TTAGTTGAGGATGTTAATCTAATTGAATC[A/G]GGTTGTGTGCCTCTTCCTTCCTATAGTTCTTCTTCAGATGGTTCAGCCAGCCATGCTGGT			22073456	22073545
Chromosome 1	BVWS00948	55.073	1Bin18	SSR	(AT)12	scaffold162	812727	812996	270		TCAAACCGACTGCCATATCA	AGCTTGTCTTCCTGGCCTTT	22668108	22668377
Chromosome 1	BVWS01533	55.073	1Bin18	SSR	(TA)8	scaffold162	825182	825349	168		ATCACACCCCCACAATCAAT	TTTGAAAAATGTAACCAACTTGTTC	22680563	22680730
Chromosome 1	BVWS01032	55.073	1Bin18	SSR	(TA)6	scaffold162	963256	963476	221		CGCCCACTAGAAGGGGTATT	GACATGCAATTTCCCCAAAG	22818637	22818857
Chromosome 1	NW0249352	55.073	1Bin18	SNP		scaffold162	1071330	1071450		GCAGTGTCCACATTCAACTTCCAACACTTAAAAGAAGGTGGAGACTAACTAAAAGGGGTC[A/G]GAGGATCAAAGATAACACCATTAACACGACTTTTAGCAACAACGCCATCAATAGGGAGGA			22926711	22926831
Chromosome 1	NW0248926	55.073	1Bin18	SNP		scaffold162	1484798	1484918		ATCAATTTCTTTGCATTACTCCCATTGTAGGTAAAGCATTGTTGCTTAGTGAGTTTTTGC[A/T]CATCACTTAGCTTTTCTATCAATTACCTAGACTACCTCTTATTnGTTAATTGTTTTATAA			23340179	23340299
Chromosome 1	BVWS00018	55.073	1Bin18	SSR	(TAT)8	scaffold162	1620580	1620685	106		TTGACCGTAATATAGTTGTCGTTGG	AAAAATTGTGGTAAAATACGAAGAAAAA	23475961	23476066
Chromosome 1	NW0252278	55.073	1Bin18	SNP		scaffold162	2033447	2033566		GGATTATTTGGGTCCTTTAACTTCAAGTGGGTGGAGTAGGCTATTATAGCTTTGAGACTC[T/C]GATTATAATTGTTAGTGTTTTCAACTATTATAACCTACAACTAACTACAATATTACTGT			23888828	23888947
Chromosome 1	BVWS00281	55.073	1Bin18	SSR	(TA)13	scaffold162	2174982	2175309	328		TTTTCCCCTTCTTCCATGCTAACT	GAGGCTGTGGTTTGAAAGAAACTC	24030363	24030690
Chromosome 1	BVWS00707	55.073	1Bin18	SSR	(TTA)11	scaffold337	83550	83853	304		TGCACCTTTCCAAAATTTGTC	GGAAGCTGAACCATTTTGCT	24421697	24422000
Chromosome 1	BVWS00708	55.073	1Bin18	SSR	(TA)9(TATT)5	scaffold337	289161	289376	216		AAAAACCTTCGAAAAATGCC	ACGTGGTGATGTAGTGGGTT	Multiple hits
Chromosome 1	BVWS01369	55.073	1Bin18	SSR	(CCCTT)6	scaffold337	393300	393507	208		GGTAGTTTTGGCCCTCACAA	GAAATTACGTGGCTGCCATT	24731447	24731654
Chromosome 1	BVWI00266	55.073	1Bin18	InDel		scaffold337	397907	398018	112		AAACATCCACAGAAGCTGTA	CACACAAAACTGGATTCTCTAA	24736054	24736165
Chromosome 1	BVWS02399	55.073	1Bin18	SSR	(AT)8	scaffold337	988054	988307	254		TGACACAAAATACGTAAAATGCAA	TGGGGAATTGAGATCCTGAG	25326201	25326454
Chromosome 1	BVWI00267	55.073	1Bin18	InDel		scaffold337	1145506	1145618	113		CAGCAATCTTCCCACTCGGT	GAGAGAGGAGAGACCGTGAC	25483653	25483765
Chromosome 1	BVWS00730	55.073	1Bin18	SSR	(TA)8	scaffold53	46328	46591	264		TGAAGCGAGAATTCCATCAA	CGCCAAACGTATTTGGTTTT	18929170	18929433
Chromosome 1	BVWS01758	55.073	1Bin18	SSR	(AAAT)5	scaffold53	126973	127086	114		AGGAAGGGAGTGCTTCGATT	TGGGCCCTTTCTTTTTCTTT	19009815	19009928
Chromosome 1	BVWS01743	55.073	1Bin18	SSR	(CT)9	scaffold53	893728	894003	276		AATCGGAAACAAGGGGAAAG	GAAAAGAACAAATCTTTCGAATTT	19776570	19776845
Chromosome 1	NW0249392	55.073	1Bin18	SNP		scaffold53	1184937	1184818		AATAAGGTGAAAGGACTAGACCAGGGTTTAAGCnAAAnTCCTGGAGCTACTCAAGCATCC[A/C]AACCCCATCATGGAAACCTTGGCAAAGGTGGCTGAAGAGTACCCCGAGGGTAGCCGGCGT			20067779	20067660
Chromosome 1	BVWS00466	55.073	1Bin18	SSR	(ATT)8	scaffold53	1334317	1334455	139		CAAAATTTAAGGTTTAAAGGCCTAC	GCATAGCTAAGCAAGAATTGGC	20217159	20217297
Chromosome 1	BVWS01007	55.073	1Bin18	SSR	(ATAA)5	scaffold53	1665102	1665368	267		TTGAAAATTGGAAAAAGTTGAAAA	GAAGAGGAAATCGCCAATCA	20547944	20548210
Chromosome 1	BVWS01921	55.073	1Bin18	SSR	(AT)7	scaffold53	1750317	1750504	188		GCAGCAACCATCAGAATTTTT	CGTCAATTCGCCTTAGCTTC	20633159	20633346
Chromosome 1	BVWS00917	55.073	1Bin18	SSR	(AAT)6	scaffold53	1945691	1945920	230		AAATGGATTTGTGCTCAGGC	CGAGGGAGAAGTAGGTGTGG	20828533	20828762
Chromosome 1	BVWV00066	55.073	1Bin18	SV		scaffold53	2016314	2017225	912		TTGCATGTTCCTGATGAGAT	TATTGTGGCCCTTTTATCCT	20899156	20900067
Chromosome 1	BVWV00039	55.073	1Bin18	SV		scaffold53	2335846	2336733	888		TGCTATAAATAAGTCACAATATGAATG	AAACGGTAACTAAAGTGCAG	21218688	21219575
Chromosome 1	BVWS00080	55.073	1Bin18	SSR	(CT)15	scaffold565	151719	151815	97		TCTTGCCTAAACATGAGAAAACTTCA	GAAGGGAAAATTGTTGAGATGTGG	25651430	25651526
Chromosome 1	BVWS00546	55.073	1Bin18	SSR	(CTTTT)5	scaffold89	58637	58872	236		AGGAAAAATGTCACGGCAAC	CGGGACCAGCAAATCTCTAA	21320662	21320897
Chromosome 1	BVWI00200	55.073	1Bin18	InDel		scaffold89	137568	137715	148		TGCATTCTTTTAGTAATTTGCTGTTA	GTGATTGTTTGTCTACTCATTTAGTT	21399593	21399740
Chromosome 1	BVWI00201	55.073	1Bin18	InDel		scaffold89	189344	189490	147		TGTCAAAATTCTTTCTCTATGAGCTA	AACCATCTTGGTGCTAGAGT	21451369	21451515
Chromosome 1	BVWS01126	55.073	1Bin18	SSR	(TTA)6	scaffold89	573069	573345	277		AGATGTATGCATGTATATGTATGGG	AATACTTGCTTTTGTATGACCTTCA	21835094	21835370
Chromosome 1	BVWS00621	55.713	1Bin19	SSR	(AT)10	scaffold161	13055	13316	262		GGATGTGACTACAAGGGCAAA	CGTGTATCTTCTTGACTGATCCAA	26115845	26116106
Chromosome 1	BVWI00349	76.822	1Bin20	InDel		scaffold730	525325	525473	149		ACACACACACACAACTGCGA	CGACACATGCAAGCCACAATA	26655485	26655633
Chromosome 1	BVWI00350	76.822	1Bin20	InDel		scaffold730	531719	531814	96		ATTAACTTGTTTAAGATGGTGCAATAA	CGAATATCGACATCCACGAAT	26661879	26661974
Chromosome 1	BVWI00335	77.277	1Bin21	InDel		scaffold2716	31971	32120	150		ATGGGGAGCCAAGGGATTTC	CCAGGTTTATGGGGCTCCTG	26723015	26723164
Chromosome 1	BVWI00338	77.277	1Bin21	InDel		scaffold2716	137394	137533	140		AAACATTAGTGGGAAAGGTGA	CTCCAAACACCAAACATGAC	26828438	26828577
Chromosome 1	BVWS00413	79.342	1Bin22	SSR	(AT)6	scaffold180	186417	186690	274		CCCAACTACAACTACGATATAACAAAA	CAGATGTTGGAATGCCCTCT	27093066	27093339
Chromosome 1	BVWI00303	79.342	1Bin22	InDel		scaffold180	202144	202291	148		TGACTTTGAGGGTAGCAATCA	AGAAGACGGGTAATGTGGGA	27108793	27108940
Chromosome 1	BVWS02417	81.515	1Bin23	SSR	(AAG)14	scaffold180	565769	565958	190		CCAGCAGTGACCAACAAGAA	CCTTCAGTCACCTTCAAGCA	Multiple hits
Chromosome 1	BVWI00305	81.515	1Bin23	InDel		scaffold180	635164	635278	115		ATACTTGGTGGTAAGGTTTCA	TAACTGACCCTGATGCTAGA	27541813	27541927
Chromosome 1	NW0251297	82.758	1Bin24	SNP		scaffold180	1168528	1168410		CATTTTGACATTGATTTTNCTCTTTGCTTCCCTACAATGTAACTGGTCGATATACTTCTC[A/G]TGCAAGGCCCTGTTCTTCACCTGTTTCAGTACCGGTGGACTAACGACAACTCTCTCAGC			28075177	28075059
Chromosome 1	BVWI00308	82.758	1Bin24	InDel		scaffold180	1168953	1169094	142		GATTTGGGTTAATCAGAAGGGA	ACCGAAAATGACACTCCAATA	28075602	28075743
Chromosome 1	NW0250703	82.758	1Bin24	SNP		scaffold180	1328394	1328274		CAACATTCCAATTCTTCTATAAATGCTCAACATTTAAAATTCTCAAAGCCAAACAAGAAA[T/C]GAAGCAGAACGTACCAGGCATGAAAATAAAATATCTGGCGCTGGGTTTTGATTCAGCGCA			28235043	28234923
Chromosome 1	BVWI00310	83.117	1Bin25	InDel		scaffold180	1599184	1599323	140		AGCAAAATGACAATTAAACTCGAC	TGTTTGATTTACAGGTCTCATCATT	28505833	28505972
Chromosome 1	BVWS02290	86.271	1Bin26	SSR	(AG)3	scaffold180	1799664	1799837	174		GTTTAGGGGTCAGTCCAT	CATTTTCAACTTACAAAAGC	28706313	28706486
Chromosome 1	BVWS02426	86.271	1Bin26	SSR	(TA)9(AT)6	scaffold180	1827220	1827363	144		GAAGAAGGAAGCAGACGGTG	TGGTGGTGGTGGAGGAATTA	28733869	28734012
Chromosome 1	BVWI00312	86.271	1Bin26	InDel		scaffold180	1875416	1875562	147		TGGTGGTATAGGTGATAAATGTG	TCTTATAAATATTCCAGAGAAGACAAA	28782065	28782211
Chromosome 1	NW0251123	86.271	1Bin26	SNP		scaffold180	2121937	2122056		ATCGATGACCCTTGATTCATTGCAAGACATAGAGAAATAGGTTCAATGGTTGAAGATGGT[A/G]CATAGTCTGATGAGCGATCTGTACAAGCCATGCCTTGCATTAGGTCTGTAAATGCGGGA			29028586	29028705
Chromosome 1	BVWS02240	86.271	1Bin26	SSR	(GTT)3	scaffold180	2195833	2196096	264		TTCTTCATCCGCATTTCTAT	ATTGCGTTCAAATTCTTCTC	29102482	29102745
Chromosome 1	BVWS02246	86.271	1Bin26	SSR	(TG)4	scaffold180	2198919	2199184	266		ATTCGGCAAAATTCGATCTC	GTGGTGTCAACGTCACTCTT	29105568	29105833
Chromosome 1	BVWS02252	86.271	1Bin26	SSR	(TG)9	scaffold180	2503516	2503633	118		GGACCAATGGTACAGTCGAC	TTTGAAGATTCGTGGGTGAT	29410165
Chromosome 1	BVWI00313	86.271	1Bin26	InDel		scaffold180	3058824	3058958	135		TTGAACACAGGCAATGAGAC	ACAATCGGGACTGTGAATTATC	29965473	29965607
Chromosome 1	NW0248291	88.466	1Bin26	SNP		scaffold180	3232332	3232212		CTGTTTTCATTGCGCTAATAACATCAATTTTnCAAGAAATAGAATTTATTATTATCGCTG[T/C]CGGGAGGTGTCATCACTACCCAGAAAATCTCTGCTCCACAAGTCGATGCAGTCATTGATG			30138981	30138861
Chromosome 1	BVWI00314	89.466	1Bin27	InDel		scaffold180	3348082	3348206	125		GACCGCTGTTGCGTAGAAAT	AAGAACTGCCCGCCAGATAG	30254731	30254855
Chromosome 1	NW0249137	89.466	1Bin27	SNP		scaffold180	3467578	3467682		CTACAGTACTACATTGAAATCAAGAATATAAACGTAGATCCTTTATAGGCAGAAGACACC[A/G]AAGAACGTTGGTATCAAAAAAGCTTCACAATATTAGGGACAAGC			30374227	30374331
Chromosome 1	NW0249968	97.944	1Bin28	SNP		scaffold180	3647010	3647130		GACACTTCCCCGACGGAAATGAGTTCACCCTGTTTTAAAGCCTACCATTGCAGGGGAGAT[C/G]TCGGCCGAAACGCGAGTATCAGAGTTGGGAATTTAACGGCTGTTTTTGGTAGCAATGAGT			30553659	30553779
Chromosome 1	BVWI00315	97.944	1Bin28	InDel		scaffold180	3937851	3937990	140		CAGAGTCCCAAAAGTAACCGT	ATTATTCAGGTCGGGGCCAA	30844500	30844639
Chromosome 1	NW0249844	97.944	1Bin28	SNP		scaffold180	4098297	4098417		AATATAAAnGGAAAGTTGATATTGGCAAAnTATCCTTATTGCTTCTACCAAACATAACTA[A/T]CCATCCTGATACCAAAGACGAAGTAAAAAAAnTCCCAAAATCATAAATAACTTTCATGTA			31004946	31005066
Chromosome 1	NW0248990	97.944	1Bin28	SNP		scaffold490	99845	99725		TAAATTCACTTGGACATCAATATATTTTnCTTATGGTATATTTGTTTTAGACCATATTGA[T/C]ATTTCACGAATGTAATTATGCATTGTTATGATAATATGTTTATGTATATACATAACGACC			31144174	31144054
Chromosome 1	BVWS02248	97.944	1Bin28	SSR	(TTA)4	scaffold490	121063	121362	300		GGATGGATTGAACACGATGGC	TGCGTTGGGGAACTTGCTTG	31165392	31165691
Chromosome 1	BVWI00238	99.547	1Bin29	InDel		scaffold490	253556	253682	127		CTGAAAAATAAGAGGCACCAC	ACTTGAGATGTCCTTTTCTCG	31297885	31298011
Chromosome 1	NW0249240	99.547	1Bin29	SNP		scaffold490	314428	314314		GGTGAGAGAGAGAGAGAGAGAGACATTCAACATACATCCTATACATTATAAAnGTGTAAC[A/T]GGAAACTTGTTTGCACAGCCACCCTTGCACATATAGAAGAGAGTTCCAAAGGAAAAAnTG			31358757	31358643
Chromosome 1	NW0248069	99.547	1Bin29	SNP		scaffold490	373073	372953		CACACCTACGATGAAATAGTGAGTACTGTTTAATGTTGACAATAAAATGATTTAGGGTAG[A/G]AATTAGAGATACAAGGATTAAAGCATTGTTTAAAATTCTAGGAATTAGAGGTGTGTTTTA			31417402	31417282
Chromosome 1	BVWI00239	105.48	1Bin30	InDel		scaffold233	540676	540825	150		TGGATAGTACATCACATGAAGC	CATTTCTGGCAACATAGCTG	31989871	31990020
Chromosome 1	BVWS02262	105.48	1Bin30	SSR	(AG)3	scaffold233	568300	568514	215		ATGACACGAGCAAAGAAC	CAAACCCATAAGTAACCA	32017495	32017709
Chromosome 1	BVWS02485	105.48	1Bin30	SSR	(CTT)3	scaffold233	664372	664570	199		CAACAAAGCCCTAACAAAAGC	TGCATCTGGTCTCCTTCTTCT	32113567	32113765
Chromosome 1	NW0249941	106.713	1Bin31	SNP		scaffold233	1032244	1032124		TCTCACCGGCTTTCACGGCTGCAAGAATTGATTCCATGAACTGAATGAGCGGATCTTCGG[T/C]TCCCTTGATATTATCTGGAGAATGGGATGCTTTTTCGTGGAGTTTTTTCTGAATTGCTTC			32481439	32481319
Chromosome 1	BVWS02346	106.713	1Bin31	SSR	(AG)8	scaffold233	1197120	1197329	210		GTAAGCCTCAAGCAAATGGC	GGAATTTCCACTTCCACGAA	32646315	32646524
Chromosome 1	BVWI00240	110.941	1Bin32	InDel		scaffold233	1788976	1789124	149		ATTTAAAGATGGCATGTAGCC	ACCATTTACTAACAAGGGCAAT	33238171	33238319
Chromosome 1	BVWS02390	110.941	1Bin32	SSR	(AAT)10	scaffold233	1991431	1991656	226		TGGGTTCAAGTACTTTGGGG	TCTTCTCCCATTGCCGTTAC	33440626	33440851
Chromosome 1	BVWS02364	110.941	1Bin32	SSR	(CT)9	scaffold233	2040441	2040634	194		CAACCCCTTCAGTGGAAGAA	TCGAATACCACAACTTGGGA	33489636	33489829
Chromosome 1	NW0248963	110.941	1Bin32	SNP		scaffold233	2264934	2265054		TGGAAACAGCCTCAATTAGCATCTCTCATAGAGGAGAATTTTCTTGACAGCTGAACGAAT[T/C]GAAGCTGAGGGAAGGTACTTTTCCTGAATGGTAGGGCCAATTTTAATATTTCTATCCAAC			33714129	33714249
Chromosome 1	BVWI00241	110.941	1Bin32	InDel		scaffold233	2403259	2403342	84		GTAAGCCACTCTGGATCACG	AGGTGGAGCCGTGTTCATAA	33852454	33852537
Chromosome 1	BVWI00342	115.364	1Bin33	InDel		scaffold233	2622354	2622446	93		AAACTCTAATGGGACCCAAC	TGAAATGAAAATGACTATTTGAAAAAC	34071549	34071641
Chromosome 2	BVWS02345	0	2Bin1	SSR	(TTC)7	scaffold148	643233	643442	210		TCAATAAGGTCCCCAACAGC	AAAGACCAAGGGCATTTGTG	643233	643442
Chromosome 2	BVWS02386	0	2Bin1	SSR	(AC)8	scaffold148	709838	709944	107		ATGCTGAGGAGGCTCAAAGA	TGAAGGTGATCAAAATAATGGA	709838	709944
Chromosome 2	NW0248190	0	2Bin1	SNP		scaffold148	737921	738041		TGAATCGGATCGGGCAGCTTCTAATTTACAGCCTACACAACCTTGATTATTGTTAACATT[T/C]CTATTGGTCATCTGTCCCCAACAATCCCTACATAATTTAGCCATGTTGCATGTAAGTTGA			737921	738041
Chromosome 2	NW0250285	7.249	2Bin2	SNP		scaffold148	187939	188055		TnGnGCAAGGTCTTAACCTCAGCATGGCTTAACAGTAGATTTTATAGTTTGTGGCCTTCT[A/G]ATTGGTAGATGCTAATTTCACTCTCnGTAAGAAAGTATCACGGTTTGTAAATCATGTTTA			187939	188055
Chromosome 2	BVWS02388	7.249	2Bin2	SSR	(AT)6	scaffold148	354334	354515	182		CGACCTTCCCCCATTCTATT	CATGGAAGTCCACTGCATTAAA	354334	354515
Chromosome 2	NW0249041	7.249	2Bin2	SNP		scaffold148	838548	838427		CTTGGTGGAGGTGAAGGCAGACTTGAAGGCCATCACTACTCTACTACAATCGTTGTGTTG[A/G]GTATGTCTCTTGTTGATATGTTTTTAGTTGTTATTTATAGCTAGTGTACTAACGAATTTT			838548	838427
Chromosome 2	BVWS02285	7.249	2Bin2	SSR		scaffold148	1229661	1229894	234		TGTTACCTTAGCCGATTAT	GTCTCGTAGTTGCCTTGA	Multiple hits
Chromosome 2	BVWI00254	7.249	2Bin2	InDel		scaffold148	1403619	1403765	147		ACTATTATCTTTTGATCGCTAATCCA	CGATAGATATCCCATATGCAGAGT	1403619	1403765
Chromosome 2	BVWS02330	7.249	2Bin2	SSR	(TG)6	scaffold148	1808727	1809006	280		TGCCCATTACAAATGCGTAC	TTCCTCCCTCAATTAAATAC	1808727	1809006
Chromosome 2	BVWS01108	7.249	2Bin2	SSR	(AT)19	scaffold148	1891024	1891458	435		CTTGCCCACTCTACCCTCAG	GTTCTGCTCCCACTTTGCTC	Multiple hits
Chromosome 2	BVWS01826	7.249	2Bin2	SSR	(AT)6	scaffold148	1938658	1938890	233		TGCAAAACCCAAAAGGAAAG	CCAAAAGGATGACCCAAAAA	1938658	1938890
Chromosome 2	NW0249984	13.876	2Bin3	SNP		scaffold95	521929	522049		CTTTCCCCTTGGTTGCAAGTTTATCTTTGTAGTATTTGTCATGTTTTCCAGATGTAAGAC[C/G]TGCAAGAATTACAATAAGAATTACTATAGACAACAGAAGAGAGAACATTCCTACAAATTC			2572694	2572814
Chromosome 2	NW0249195	13.876	2Bin3	SNP		scaffold95	639396	639516		TACTGATTGATTACAATTTAGGATATTATTCAGTTAACATTTTATCGGGATGCTTCCACG[T/C]TATTGTGCTGCTTTCTTACGTATTCAAAATAAATGGTTTTTGCTGATCCCATGGCTTTGG			2690161	2690281
Chromosome 2	NW0248168	13.876	2Bin3	SNP		scaffold95	976937	977057		TTACCGAATAGGATACACTAATTGTATCAAAGGGGGTGTTTTGGCCCCCAACCTTAGTGG[A/G]TCGTTGGTCCACTCCATGTTTGGGGCTCCAATTATAATAGTTAGTGTTTCCTACTATCAT			3027702	3027822
Chromosome 2	NW0249597	13.876	2Bin3	SNP		scaffold95	1033993	1034112		AGGAGTTTGTTCCATGTAAACTTCCTTGCATTTTCACAAGGAATGACATTGTAAAAAAnn[T/C]TTGCAAGGACAATCAGGCTTTTGAAGTACAAGACATTAGCATTTCACAATGAGCTGAAAA			3084758	3084877
Chromosome 2	BVWS00222	13.876	2Bin3	SSR	(TG)10	scaffold95	1620040	1620158	119		TTTGATCGACAATGCATGGAATAC	TGTTGGTCGTTGGGTTTTTAATTT	3670805	3670923
Chromosome 2	NW0248635	18.278	2Bin4	SNP		scaffold95	2193757	2193877		TTTAAATTTnAGAGATTGTTTAGCTCACCTCTCCAGTTGTTATGTAAAGACATAAGTAGG[C/G]CAGGATGTTTCTACACAAGGTATACAGAGTGACCATATATCACACGAATTTGAAATTCTC			4244522	4244642
Chromosome 2	BVWS00653	18.278	2Bin4	SSR	(ATT)12	scaffold95	2439083	2439355	273		ATCCCCCGAAGCTTTGTTAT	TCCTTCAAAATTAAATGTTACCAAAA	4489848	4490120
Chromosome 2	BVWS02344	18.278	2Bin4	SSR	(CTG)5	scaffold95	2599049	2599223	175		AAACTGGGGAGAAAATGGCT	AAATTCTGGCTTCTTGGCAT	4649814	4649988
Chromosome 2	BVWS00654	18.278	2Bin4	SSR	(TA)6	scaffold95	2694099	2694353	255		TGGGAGAAAAGAATTTTTGGAA	CCCTCAAGTGTCATCTTTCACA	4744864	4745118
Chromosome 2	BVWS00007	18.278	2Bin4	SSR	(AG)18	scaffold95	2856348	2856499	152		GCTATGTTGGTTTTTGGCTACACC	CCATTTCCCTTTGTTCCTATGCTA	4907113	4907264
Chromosome 2	NW0248703	23.082	2Bin5	SNP		scaffold95	4260921	4260801		AACTTATAGCATTTATGCCCCATCTTCCCGGTCAAAACAGCTGCGTGAATCAACTCCAAT[T/C]CAAATTTCCTCTAGTTGTAAATGTGAGAATTTACACAGACAGCTCGGTAAACGTACACGT			6311686	6311566
Chromosome 2	BVWS02362	23.082	2Bin5	SSR	(TCA)5	scaffold95	4397649	4397872	224		GGAGAAATGGGGAAGAAAGC	AACTCCTTTGTTGGGCAATG	6448414	6448637
Chromosome 2	BVWS01426	29.084	2Bin6	SSR	(TTA)5	scaffold347	129301	129575	275		CATTTCTGCCCATCAACACA	CCGACACAAAATCAACCACA	7643486	7643760
Chromosome 2	BVWI00212	29.084	2Bin6	InDel		scaffold347	180852	180996	145		ATATAGTGGGGCTAAGCTTACAG	TGAGGCAATTGGGCCATCTA	7695037	7695181
Chromosome 2	BVWS01156	29.084	2Bin6	SSR	(TA)7	scaffold541	395636	395848	213		GGTTGCAATCAACTCTTTTCG	TGGAGAAGATTCTTGGACGTG	8284925	8285137
Chromosome 2	BVWS00344	29.887	2Bin7	SSR	(CTTTT)4	scaffold110	855010	855162	153		GCATGCCTTTTCTTCAAAATGACT	TGGGTCTATTTGGTATTTAATTGTGTGT	9267044	9267196
Chromosome 2	BVWS02217	29.887	2Bin7	SSR	(ATA)3	scaffold110	969458	969698	241		TCAATGGCTGAAGGAGTC	TTGCCCTGATGGTGTAAT	Multiple hits
Chromosome 2	BVWS01634	29.887	2Bin7	SSR	(TA)7(TG)9(TA)8	scaffold110	1331818	1332183	366		TTGTTTGATTTGGCAAGCAG	TGAGGGAGATTTGAGAATTTGG	9743852	9744217
Chromosome 2	BVWS00864	29.887	2Bin7	SSR	(AGA)6	scaffold110	1420922	1421036	115		GGAGAAGAAGAGGAAAAGAAGAAGA	CAAGTTAGCCGACGTGTGAA	9832956	9833070
Chromosome 2	BVWS00863	29.887	2Bin7	SSR	(AT)9	scaffold110	1627850	1628102	253		GCGAGATCAACCACCAAGAT	CACTGGAGAGAGCGTGTTGA	10039884	10040136
Chromosome 2	BVWS01379	33.888	2Bin8	SSR	(AGA)6	scaffold112	49839	49971	133		AGCTCCAAGACCCACATCAC	TGTGGGATAAATCAACCAGGA	13760624	13760756
Chromosome 2	BVWS00547	33.888	2Bin8	SSR	(TATT)8	scaffold34	91554	91755	202		TGGTGTTGAAAATGAAGTCCC	TCATTAGGAGGCAGTGCAAA	10141009	10141210
Chromosome 2	BVWS00003	33.888	2Bin8	SSR	(TTA)8	scaffold34	523283	523441	159		ATGGGAAAGTTGTTCAAAACCACA	TTGCACTTGACTGTTGGTGAGAAT	10572738	10572896
Chromosome 2	BVWS01324	33.888	2Bin8	SSR	(AG)11	scaffold34	891973	892133	161		CCACCACTTTGGCTTCCTTA	ACTTTCCCTAAAAGCGGGAA	10941428	10941588
Chromosome 2	BVWS01281	33.888	2Bin8	SSR	(TTTA)5	scaffold34	1295740	1295849	110		TGGGAAAACCTTGATGTGAA	CGGTATTTAGCATTTCCAGG	11345195	11345304
Chromosome 2	BVWS01568	33.888	2Bin8	SSR	(AAT)5	scaffold34	1492759	1492960	202		GCTAGAATTTTCGTTTTTCCGA	GGAGCTCAAGATTGGATTGG	11542214	11542415
Chromosome 2	BVWS00638	33.888	2Bin8	SSR	(CT)11	scaffold34	1638653	1638875	223		GCTCAACCCCTAGCCTCTCT	GTGGTTGGGCGAAGAACTAA	11688108	11688330
Chromosome 2	NW0250936	33.888	2Bin8	SNP		scaffold34	2543265	2543385		GACAATGTCAAAATAGTCAAAAAAATCCGAAATTTCnCGTCTTTTCCCACCAAAATCGCG[T/C]ATTCTTCATGTATTCACATTTAATGGCTGTTTTTTTnCAGTCATAAATTAATGACATAAA			12592720	12592840
Chromosome 2	BVWS00949	33.888	2Bin8	SSR	(TA)11	scaffold70	25255	25472	218		TTGGGAGATTTGGAATTGGA	GGGCACTAAGCTTGGCTACA	12754678	12754895
Chromosome 2	BVWS01303	33.888	2Bin8	SSR	(TTA)6	scaffold70	455741	455877	137		TCTCCTCTTGTCCAGCATCC	TTATGGGCATAACTGCGTGA	13185164	13185300
Chromosome 2	NW0251187	33.888	2Bin8	SNP		scaffold70	567264	567145		TAGTTTCACTCATCATTATCACTTTAAGCTGAAAGCAATCCTTCTCCCTCTGAAGTGGAT[A/G]TTTGTTTTATTAATGTTTGGCAGGAAGTTGAGGCAAAGAAGATTGCAACGATTAAATAT			13296687	13296568
Chromosome 2	BVWS01417	33.888	2Bin8	SSR	(TA)13	scaffold70	853408	853547	140		CGCTCCACCCCAATAATGTA	TGAAATGTGCATTTGAATGTGA	13582831	13582970
Chromosome 2	BVWS01911	34.356	2Bin9	SSR	(TCT)9	scaffold1052	95907	96173	267		CCTTCTCTGCTGCAGGTTCT	AAGAAGAAACCACCGATCCC	16239566	16239832
Chromosome 2	BVWS01912	34.356	2Bin9	SSR	(TC)9	scaffold1052	102625	102802	178		AGCCCTCAACAGCAATGAGT	CAAGTTGGCGATGGCTTTAT	16246284	16246461
Chromosome 2	BVWS02155	34.356	2Bin9	SSR	(CAA)5	scaffold112	150963	151282	320		CCCCCACTCTCAATTCTCAA	GGTCGCTGTTCCTTGTTCAT	13861748	13862067
Chromosome 2	BVWS02156	34.356	2Bin9	SSR	(CAA)5	scaffold112	150987	151262	276		CAACGCTCTCCATCTTTCAA	CTATCAGGTCCCTCCCGAAT	13861772	13862047
Chromosome 2	BVWS01035	34.356	2Bin9	SSR	(AAT)5	scaffold211	67761	67980	220		GGCCTAGAACCAAAACGGAT	GGGCAAAGCTTAGGGGTAAT	14199737	14199956
Chromosome 2	BVWS00627	34.356	2Bin9	SSR	(AAAG)5	scaffold211	308467	308744	278		GGGTCGAACCAAAGTGAAGA	GTTGTAGGTTTGCGTCGGTT	14440443	14440720
Chromosome 2	NW0248876	34.356	2Bin9	SNP		scaffold211	811432	811552		GATGCTTAAAGTTCTGAATAATAAGAAATAGACAACCAATATGAGTTACCTAAAGTTTGT[A/G]ACACAAACAGAGCGAATTCCAGCATCAGCAGCAGCGCGGCAAGCAACTGGTACAACATCT			14943408	14943528
Chromosome 2	BVWI00086	34.356	2Bin9	InDel		scaffold229	174173	174252	80		CTTGTACGCGGGTACCCTAT	GTGCGTTCCGGTTCTACTTC	15146702	15146781
Chromosome 2	BVWI00042	34.356	2Bin9	InDel		scaffold229	344795	344896	102		TGCTTTGGAGAAGTATTGTCAC	TGATAAAGTTTAGGTCAACAAATACA	15317324	15317425
Chromosome 2	NW0250803	34.356	2Bin9	SNP		scaffold229	430006	429886		CGGGGGGAGAATTTGCATGGACTACAGGAAACTCAAnGCCGCAACAAAGAAGGATCATTT[T/C]CCATTACCTTTTATTGACTAAATGGTTAGATAGACTTGCGGGGAATGAGTTCTTTTGCTT			15402535	15402415
Chromosome 2	BVWS01514	34.356	2Bin9	SSR	(TA)6	scaffold229	529259	529435	177		CTCAGACTAGGGTCGGGAGA	CAGGGACAGGGGTCAAACTA	Multiple hits
Chromosome 2	BVWI00043	34.356	2Bin9	InDel		scaffold229	588666	588814	149		TCCCAAACTCGGTACATAAG	AATATTGTTGTGGACTTATCACAT	15561195	15561343
Chromosome 2	BVWS01617	34.356	2Bin9	SSR	(AGAA)7	scaffold444	124520	124741	222		TTGAGATTGCCAACCAAACA	CAAAGCTTGAATGAACATCACA	15747526	15747747
Chromosome 2	BVWS00751	35.863	2Bin10	SSR	(AT)7	scaffold602	305084	305224	141		CTCCTTTTTATGCGGACCAA	TTTTTGAGCATTTGAGGAATGA	17415603	17415743
Chromosome 2	BVWI00175	35.863	2Bin10	InDel		scaffold602	552168	552299	132		CCATCTCATTTAGCCCTTGC	AAAGATGGTACTAAGGATTGCTC	17662687	17662818
Chromosome 2	BVWI00114	35.863	2Bin10	InDel		scaffold90	307124	307263	140		AAACATGAAAGATACAAAGTGTGA	TCCCACCACAATTGAGAACA	16659158	16659297
Chromosome 2	BVWV00002	35.863	2Bin10	SV		scaffold90	596402	597121	720		GAAACAATGCAGGGGAGACT	ACATAATTATTACTAATGGGGCCTAC	16948436	16949155
Chromosome 2	BVWS00681	40.452	2Bin11	SSR	(AAT)9	scaffold134	108781	109002	222		TCTTGTCGTGCAATCTCTGC	TTCAAGAAGAAAATTGGTCACCT	18391703	18391924
Chromosome 2	NW0249789	40.452	2Bin11	SNP		scaffold134	862277	862157		AGTTGAATAAGATAAGTCTGGTTTTGTAGAGATCATTAGGTACATTAGACTACCCATTGC[T/C]TGACTATAGGGTACTCTTTCCATCTGTTGTTTATGCTCTAGGTCAATGTCCTTAGGTGAA			19145199	19145079
Chromosome 2	BVWS02180	40.452	2Bin11	SSR	(GAA)5	scaffold134	1268796	1269056	261		GACATGGTGCTGTGCAAGAT	TCCATCTGCCACCTTTGAAT	19551718	19551978
Chromosome 2	BVWS00506	40.452	2Bin11	SSR	(TA)6	scaffold134	1281530	1281712	183		CCTCGGGGAAGTGATGTCTA	AGTCGGCCCCTACACCTAAT	19564452	19564634
Chromosome 2	BVWS00085	40.452	2Bin11	SSR	(TC)12	scaffold188	104071	104209	139		CAGGTGGGGATTTGTATTGTCATC	TGGGTGTGAAGGTCAGTTGAGTTA	17837727	17837865
Chromosome 2	BVWI00128	40.452	2Bin11	InDel		scaffold188	178438	178568	131		GCATTTGAGCGGAATTAGAAC	TTTCACTTCGACGTAGCATC	17912094	17912224
Chromosome 2	BVWS01553	41.106	2Bin12	SSR	(TATT)5	scaffold134	1449950	1450181	232		TTTGATACCAGCATTGGTCC	TTTGAAAATAGTCAAAAGATAGGCA	19732872	19733103
Chromosome 2	BVWS00183	41.106	2Bin12	SSR	(TCT)7	scaffold134	1631909	1632034	126		TCACTCTTCAATGGGAGTGTACCA	ATCGTCTGAAACGAAAACCAAAAA	19914831	19914956
Chromosome 2	NW0248650	41.106	2Bin12	SNP		scaffold462	77437	77317		CCAACTCGGAACAGCATCTGCAGTCAATGGCAATTACTAAAGTTTCAGAAAACTCCAGCA[C/G]TTCTGATCTCAGGTTAGTGACTATAAGATCATCGTGAAAGTGAAATGAGGAATGAGCCAG			20265996	20265876
Chromosome 2	BVWI00165	41.106	2Bin12	InDel		scaffold462	111203	111331	129		TGAAAACAATGATGGAGAAATTCG	GCAATGGAAACTAAAACTAACAGA	20299762	20299890
Chromosome 2	BVWS01451	41.106	2Bin12	SSR	(AAAAAT)5	scaffold462	116396	116669	274		AAAAACTTCCAACCAAATGACC	GGATTGCACGTGAGAGACAA	20304955	20305228
Chromosome 2	BVWS00565	41.106	2Bin12	SSR	(GAT)5	scaffold58	98633	98824	192		CTGTGATCTGGCCCATTTTT	AAAGGAAACCATTTCGGCTT	20052705	20052896
Chromosome 2	BVWS00566	41.106	2Bin12	SSR	(GAC)7	scaffold58	169624	169851	228		CTCGGGTCACTTTCAACCAT	TGTGGGTTGAGTTTTCTTTGC	20123696	20123923
Chromosome 2	BVWI00166	42.879	2Bin13	InDel		scaffold462	329757	329867	111		AGTGTGGCTAGTGGTCCAAG	ATGTGCAATTGGAGTTTGGTTTA	20518316	20518426
Chromosome 2	BVWS01393	49.246	2Bin14	SSR	(AT)9	scaffold94	4601505	4601704	200		AGAAAGTTGCTTGATGACTCCA	TGGAGAAATTAGGCAGCAAAA	22620009	22620208
Chromosome 2	NW0248819	49.246	2Bin14	SNP		scaffold94	4638440	4638560		AACATGGTCACCGGTCAACAGGGAAGTGCCCATTCGAAATTGTTTATACTCATACTCCCA[T/G]ATTAACATTAGAACTTGCTAACTTnCCTGTTTCTGTTCATCTTAGTGCTGAATCAAACAT			22583273	22583153
Chromosome 2	NW0249012	49.246	2Bin14	SNP		scaffold94	4828830	4828748		GAACCCTTTCTGACTTTTTCCGTAAAGTGCTGATAAGAACTTTATGGGACAAGTGACAGA[A/G]AGCTCTCTTCCCTGTAAGTTGG			22392883	22392965
Chromosome 2	BVWS00328	49.246	2Bin14	SSR	(TGGGT)5	scaffold94	5156954	5157111	158		CATGAATGAACCCAACCCTTAAAA	AAACCCTCTAAGGGTGCTCAAAAA	22064602	22064759
Chromosome 2	NW0250470	49.246	2Bin14	SNP		scaffold94	5251993	5252113		CAATCATAGAAGGAATCTCCAAAGTTTTGCTTGATGAAGTTGAAGTTTGAACATCTTTTG[A/G]GGAGTCAACTATCACCTCAAACTTGCACCAGCTCACCTTCATAAGAATATCATCATAGTA			21969720	21969600
Chromosome 2	BVWS01096	49.246	2Bin14	SSR	(TC)16	scaffold94	5350826	5351119	294		ATTCGCCATGCCTACAGTCT	TTTCTACCGAAAATGTGCCC	21870594	21870887
Chromosome 2	BVWS02056	49.246	2Bin14	SSR	(TC)6	scaffold94	5481344	5481488	145		AGCATCATCAGGATTCCCAC	TGATTCAATGGAAATGGCAA	21740225	21740369
Chromosome 2	BVWS01767	49.246	2Bin14	SSR	(TA)9	scaffold94	5969952	5970147	196		GGAAATTTTGGGGCAATTTT	TTGCATCCCAAGACATATTCA	21251566	21251761
Chromosome 2	BVWS02315	49.246	2Bin14	SSR	(TA)5	scaffold94	6417367	6417507	141		ATGGCAGCTCAGCTCATTAA	GATATTTCCACCAGGGAGTG	20804206	20804346
Chromosome 2	NW0249518	49.246	2Bin14	SNP		scaffold94	6477325	6477205		AAAGAAATCGATTCCCAGCTGCGTGAAAAATGCATACATATGTTGGCTTTTGTAAGTCGA[A/G]TGACTCATCGCCATGGAGAATCTCCTGTCACGGATTCTCCTTTTACATGTCCTCCAAACC			20744388	20744508
Chromosome 2	BVWS00314	54.565	2Bin15	SSR	(TA)9	scaffold94	4143555	4143691	137		GAGGAGAATCGGTTCTTGGACATA	TTGAGCATCCTTGGGACTATCATT	23078022	23078158
Chromosome 2	BVWS01602	54.951	2Bin16	SSR	(AAT)9	scaffold94	3713192	3713419	228		CTCCTTGTTTCCATCCAAAA	TCACACATCATCCATTTTCCA	23508294	23508521
Chromosome 2	NW0248460	54.951	2Bin16	SNP		scaffold94	3758312	3758432		TGCTAATCACATTTACTGAATAAAGAAAnCATGATTGAGAGAGCTACAACAGTCATTCAT[A/G]CTAAGTTTGGAATGTTTGCATTTACAGAACATGAAAACACAAAGAAGCCCTCTACAAATA			23463401	23463281
Chromosome 2	BVWS00221	57.855	2Bin17	SSR	(AT)13	scaffold94	3406682	3406801	120		CCCTACCTTCGCATCTAGAACCTT	CATGGGGAGTGACCGATAAATAAG	23814912	23815031
Chromosome 2	NW0251010	58.906	2Bin18	SNP		scaffold94	2322983	2322865		TGACTAAGAAGCATAAGATGCTATGGAGATTATCATACCAGCAACTGAAGGCCCGAGAGC[A/G]GTTATACAAGCACCAGTTAGAGTAGCCAGGTCAATAATCTGCNAAAACAGTTTGATATT			24898730	24898848
Chromosome 2	BVWS02379	58.906	2Bin18	SSR	(GA)11	scaffold94	2442179	2442337	159		GCAAATGAAAGTGAAGGTGG	CTCGACGAATTATCGCGAAC	24779376	24779534
Chromosome 2	NW0249572	58.906	2Bin18	SNP		scaffold94	2516959	2516839		ACGATTTGTTATAAACCTGTATGCGGTTTGTTTCGGTTTGACACTCAAACGGAGCCAAAC[T/C]GAACTGATTACACCCCTAAATGCGACCCTGATGTCTTGTATTTCTCATTAAACTAGTGAC			24704754	24704874
Chromosome 2	BVWS00010	58.906	2Bin18	SSR	(TA)11	scaffold94	2692523	2692659	137		TGCTTATATCATCTTCTTAAAAGCGGT	CAAAAGGGAAGTCCACTATTTTGTTC	24529054	24529190
Chromosome 2	BVWS00009	58.906	2Bin18	SSR	(TC)25	scaffold94	2699929	2700114	186		CCAGGATTCCATTAACAAAACTGT	TGATTCTATGAATGAGACCCATGA	24521599	24521784
Chromosome 2	NW0250355	58.906	2Bin18	SNP		scaffold94	2894613	2894728		AGATTTCCCCTCTTCCATTGTGGTGTAGAGATTCTCAGTTCGGTGACCGAACTTC[A/G]GCGAGAGATTCCAAATCATTGCAAAACGACAAAATCTACACTTGATGTTTATAATGAAGC			24327100	24326985
Chromosome 2	NW0248300	58.906	2Bin18	SNP		scaffold94	3064035	3064155		GGGAAGCCTTTTAGCCCTCTCATGTTTGATGACGTTCTTAAAAATTTTAGTCCAGATCTA[T/C]CCAGTGGTATCTTGGGCCGTCCAAGGTTTGTGGATCTTTTGCTAATATCTCTTTGTTTCA			24157678	24157558
Chromosome 2	NW0248385	58.906	2Bin18	SNP		scaffold94	3066649	3066769		TTAAACCGTGATCTTCTTGTCTCATCATCGAAAGAGGTACTTACAATCCACTGTCTCTCA[T/C]GCTATGGTCTTCTACGTTTGTCGGTTnAGGTTGTTTGGTATTATGGGCGCACAATAGAGA			24155064	24154944
Chromosome 2	BVWS02013	58.906	2Bin18	SSR	(TCT)15	scaffold94	3177096	3177350	255		AGCGCGCCAAATACAAAAAT	CCTGTGTTAGGGCTCTGCTC	24044363	24044617
Chromosome 2	BVWS02441	64.594	2Bin19	SSR	(TAA)11	scaffold94	498157	498388	232		GCAAAATGCAACTGTTTATCG	CCATTATGATTTCAATCAATCTCC	26723325	26723556
Chromosome 2	BVWS02437	64.594	2Bin19	SSR	(CT)20	scaffold94	555599	555839	241		GAGCAGGGGAGAAGGAAAAC	CCAGTAGCTTTTTCCGATGC	26665874	26666114
Chromosome 2	BVWS02325	64.594	2Bin19	SSR	(AT)6	scaffold94	999510	999713	204		TACCGCTTAGCAACTGGACG	CTGGGATTCTGAACTAGAAATA	26222000	26222203
Chromosome 2	NW0247982	64.594	2Bin19	SNP		scaffold94	1328685	1328564		TTTTAGTTATTGTGGTCGATGTGGATGTCATCCTGGATAATCTGCTAGAGGTATAAGCTC[A/G]CTGTCAATTCAATTTTACCATTAGGTTTTTGTCCTGGTCTCATCAAGGCTCGATAATAGA			25893028	25893149
Chromosome 2	NW0251348	64.594	2Bin19	SNP		scaffold94	1388584	1388703		GAGATGTTTAACTCTATTTAATGAACCCGGGTTGGTTTCTAAATTTAGATCATAAAGGAG[T/C]TAGGTTAGGTTATAAAAACAAAGGTCCACATAGCTTATGTTCAATTTGTGAGTTCATGA			25833129	25833010
Chromosome 2	BVWS02283	64.594	2Bin19	SSR	(TTC)6	scaffold94	1429295	1429517	223		CAAAGCACCGATCATACT	TCAGATGTGGGTGAAGTG	25792196	25792418
Chromosome 2	NW0250720	64.594	2Bin19	SNP		scaffold94	1861392	1861510		TnCCTGGCATTGCACCAATATAGGTTCGCCGATGACCCTGGATGCAGTTTTGCAGTTAGC[A/G]TACATGCAGTAACTTTATAACTATATAAGGATACAGATCAAGACATATGCTTAAGTACCT			25360321	25360203
Chromosome 2	BVWS02395	68.85	2Bin20	SSR	(TA)6	scaffold106	808989	809159	171		GCATCTGTTTGGTGATCCCT	CAGCCTCCATTACAAGACGA	30298417	30298587
Chromosome 2	NW0248077	68.85	2Bin20	SNP		scaffold106	858779	858661		TnCAGCAGTAAAACAACATTTTTTTnATATTCGCGAATATCTAGGTCAGGTTACGCACAC[A/G]TCAACCTCAATTGATCTCGTGGAACAATCCGCCTGACCCTATTACATTTGGATTGTTAAG			30248797	30248915
Chromosome 2	NW0251320	68.85	2Bin20	SNP		scaffold106	927248	927367		CATAGATAGAATTGAAATAAACAGGCCAATACCCATTCTCTGTAGTTGAGTTATACCGTT[T/C]GGGTGACCTGTGTATTTTCGAGCCACTGGAACTATGATTCGATCGTAAATTGGGACCCA			30180328	30180209
Chromosome 2	BVWS02360	68.85	2Bin20	SSR	(TA)7	scaffold106	1213449	1213565	117		GCTTTTTCAGGCAGGTGAAG	TTGAAACATTGGTTCTCTGTGC	29894011	29894127
Chromosome 2	NW0248254	68.85	2Bin20	SNP		scaffold106	1479871	1479991		TAAACCTTCACCCAAGTGCAATTTCTCCATCTCTTTGGCATTTAGAAATGGCTTCTGGTT[T/G]GGAGTCCTCTCCTTCGAAGAAGGTTTATCTCCATCAACTTTGAGAAAATGATCGGACAAG			29627705	29627585
Chromosome 2	NW0248574	68.85	2Bin20	SNP		scaffold106	1763244	1763124		AACGGAAACAAGGCTTTTnCATTGAAATAATGAAACGAGTCTAATGCTTAGACTACAAAT[A/T]ACAAGATACAGAACAAAAGAAGCTAAACAAACTTAGAAAGTACAAGAATAAAACTAAACC			29344332	29344452
Chromosome 2	BVWS02340	68.85	2Bin20	SSR	(GGC)5	scaffold106	2181498	2181722	225		AAAAGCGGAGAAAACAGGGT	CTAAAGATCCGTTCCACCGA	28925854	28926078
Chromosome 2	NW0249226	68.85	2Bin20	SNP		scaffold106	2257747	2257627		ACAGACAACCCCATAGCTTCCTTTCCCGATTACTTCCTGAATTTTGTATCTACTCGCATC[T/G]CCATAATCAGAAAAGAACTCCACTTCGGTTGAATTCTGTTGCATAAACTGATTTAGATAA			28849829	28849949
Chromosome 2	BVWS02421	68.85	2Bin20	SSR	(AAT)9aacaatgaaaaaagggcag(CTTT)5	scaffold106	2295380	2295612	233		GGAGGGCAATACGATGAGAA	ATCCTGGGTCATTGCAGATT	28811964	28812196
Chromosome 2	BVWS00114	68.85	2Bin20	SSR	(AG)27	scaffold106	2793236	2793410	175		TTCCTATCAATGAGGGTGTTGAAGT	TGCCAACGGTAACATTTTAGATCA	28314166	28314340
Chromosome 2	NW0249185	68.85	2Bin20	SNP		scaffold106	2871269	2871389		GGCAACCCTAACAAGTGGTTTACAATGATCGATAATGTATATCTTTATGTATGTTGTTCA[T/C]GATGGCCCATTCTGGACAATTTAACAATAGATGTTAGTTCAACTGGCATGATGGTCATAA			28236307	28236187
Chromosome 2	BVWS00058	68.85	2Bin20	SSR	(ACGAAA)5	scaffold106	2885090	2885248	159		GAAACACTTCACACAGCTGGTTTC	TGCATTTTCATCATCAGTTCAAAGA	28222328	28222486
Chromosome 2	BVWS02287	68.85	2Bin20	SSR	(AGT)3	scaffold106	3033801	3034189	389		CACAGCAGTAACGGGTGC	TTGCTTATGGGACAGACA	28073387	28073775
Chromosome 2	NW0250857	68.85	2Bin20	SNP		scaffold106	3582992	3583112		TTGGTTTAGATTTGTTTAGAAGGAAGGTATTGGGTAGGAATAATAATTnGGGGTTTnGGA[A/T]TGACAGACAGACAAGGCATCAATGCTGGATGAGATCATAGACTATGTAAAGTTTCTCCAG			27524584	27524464
Chromosome 2	NW0248075	68.85	2Bin20	SNP		scaffold94	27700	27820		ATCATCATACGGTACCTCTAGGAGGTCGATTCTGAAGAAGACTTTCAATCAGGAGCAAGT[A/G]ACCTTCACTTCTGCTCTCTCCGATGACCCCCTTATTGCCATTATTGGCGGCGGCATGGCC			27194013	27193893
Chromosome 2	NW0250227	68.85	2Bin20	SNP		scaffold94	28733	28642		GTACCAATATACCTTGGACAGGAAGACATTGGAATAAACTGACCACCCAATTCAAGCTCT[C/G]CAACAGTGCCCTTCCACTCTTTAACTAGACC			27192980	27193071
Chromosome 2	BVWS01965	68.85	2Bin20	SSR	(AT)6	scaffold94	118524	118689	166		AGAAGCTGAGCTGGTTTTGG	TTGCACATAAATCCACTCTATGC	27103024	27103189
Chromosome 2	NW0250480	68.85	2Bin20	SNP		scaffold94	183996	184116		TCACGATTGGCCTTTTCCTCACCAAAAGCAAAGAAGGTGAGTGCTGTAGTCCGTAATTCA[T/C]CTGAAAATTTACTTCAAAGACAAGCCTCCCATGCTAGTACCGTAGAGGCTGGAGCTTCTA			27037717	27037597
Chromosome 2	BVWS00029	76.087	2Bin21	SSR	(TG)13	scaffold106	98121	98214	94		TGTCAAACACAAAGAGATGCAAGA	CCTCAAATAAGCTCTCTGGTGAGTG	Multiple hits
Chromosome 2	NW0249883	76.087	2Bin21	SNP		scaffold106	552182	552102		GCTATCCGTCCTGAGTTCCG[A/G]CCGCCGCCGATCTTCCCAAACGGGGTCATTGATGACAACCCTTTGAAGCTGCTACTGCCA			30555394	30555474
Chromosome 2	BVWS00201	76.087	2Bin21	SSR	(AAT)8	scaffold106	597779	597908	130		ATTTCCCACACCCTAAACTTGGAT	TAGGTACACGATGACACCCATCAC	30509668	30509797
Chromosome 2	BVWS00028	76.087	2Bin21	SSR	(CT)11	scaffold3425	9744	9831	88		AGCAGGATGGATGAAGTTGAAGAC	GCTTTACCCCATCCTTAACAAACC	31118319	31118406
Chromosome 2	NW0248056	76.087	2Bin21	SNP		scaffold3425	23151	23031		TTCAGCTGGAAGCAACGGGGAATTCGTAGGCAGAACAGGATCAATGGACAGCAACTACAA[T/C]GCCATTACCGGTAAGATCGGTCCGCTGTATTCAGAAGATTCAGATGAGGATTTACTGAAA			31131726	31131606
Chromosome 2	BVWS02258	84.367	2Bin22	SSR	(GA)12ggggcaaaatggtctttctaattc(CTT)5	scaffold573	1241595	1241831	237		AATTGGTCCAAAGCAAAC	TTGACTTCAAGCGAATGG	Multiple hits
Chromosome 2	NW0248939	84.367	2Bin22	SNP		scaffold573	1305978	1305858		AAATAAGATAAGGAAACTAAGAACGTGTCAGAATGACAGAATAATAAATCATTTAAAnCC[A/C]TCCTCTTTCTTCCAAATTAATCATGTGACATTAAGAATCAAACATGTTGAGATCAATATC			32263810	32263930
Chromosome 2	BVWS02249	84.367	2Bin22	SSR	(TGG)3	scaffold573	1401734	1402071	338		CCGAAGTGAAAGGAAAGGAT	AGTCAAAGAGGCTGAAACCC	32167717	32168054
Chromosome 2	BVWS02279	84.367	2Bin22	SSR	(AT)4tatttattatatgta(TATG)3	scaffold573	1489229	1489605	377		ACATAACCGTAGATCCAAAT	AGAAGTCCAGGAGTTCACAT	32080183	32080559
Chromosome 2	NW0249974	84.367	2Bin22	SNP		scaffold573	1604820	1604940		TCATTTTCTCTCTTTCAAGAGTTGAGCTAATTACAGAACCCAATTCTGGATTAGATGACG[A/G]GTGGAATGCAGCCACAGCAGCTGGACAAGCAGCACCACAGAAGCTACCTGTTAGAAGGCA			31964968	31964848
Chromosome 2	BVWI00252	84.367	2Bin22	InDel		scaffold573	1651409	1651488	80		AATATTAGATAATGTGAGGTGGTTC	TAATAAATTCGGTCTGTTTTAACG	31918300	31918379
Chromosome 2	BVWS02398	84.367	2Bin22	SSR	(TAA)8	scaffold573	2005340	2005479	140		ATGGAATGCTTTGGGACTTG	TCCACAGTTCATTGAAGACACA	31564309	31564448
Chromosome 2	BVWS02404	86.782	2Bin23	SSR	(GTT)5catcaaattttctgtcttggaatattgtggatcattattactattattattgttgttattgctt(TGA)7	scaffold573	1049319	1049592	274		CGTCTATGGAAGCCAATGGT	ACGGTCGTACGAGGTTGAAG	32520196	32520469
Chromosome 2	NW0249947	90.125	2Bin24	SNP		scaffold573	43254	43134		TAGAAACCTGTTTGAGTAGGTGGGCGACCGGTTCTGCAACATCTAGGATAAGGGTGATCA[A/G]GACCACCGAGAACGGGCGTTTTGAGATCTTCGCTCTTGTCAGGATCTCCAAGGTCATTGT			33526534	33526654
Chromosome 2	BVWI00251	90.125	2Bin24	InDel		scaffold573	245726	245871	146		TCAGAACACTAGGTACTACAATGGAA	GTACTCCAGCCGGCTCTTTC	33323917	33324062
Chromosome 2	NW0248906	90.125	2Bin24	SNP		scaffold573	517281	517401		CGTTTGAAATAACTGTTGTAAGTTCACCTGAACTGTTTnCTGCTTGAAAAGGCCAGTAAG[T/C]AATAGAAACTAGAAGCTGGGTTGCTGAATGTATGATGTAAGTCGAGTCACCAATGGATTT			33052507	33052387
Chromosome 2	BVWS02343	90.125	2Bin24	SSR	(TA)7	scaffold573	645359	645562	204		GAGCTGAACAAAAGCATCCC	GATTCACAGAAGCCTTTGCC	32924226	32924429
Chromosome 2	NW0249271	90.125	2Bin24	SNP		scaffold573	789013	789130		TTnCCCTAAAnCAAGGAAAGAGTATTTAAGAAACTGGGTCCTATGCAATACACCTTGAGA[C/G]AATGGGATAAGAAAGAGGCTAAGTGAAAGGAAAGGAATAGATGATGATAACACAAGAATG			32780775	32780658
Chromosome 2	BVWI00232	90.646	2Bin25	InDel		scaffold1630	332805	332948	144		AACACAGCCTGTCACCACAA	GTGGTACGCATGGAACCTGA	34081305	34081448
Chromosome 2	BVWI00233	90.646	2Bin25	InDel		scaffold1630	601760	601851	92		GAAATTGGAGGGTGAGGGAA	CACTCGTTCGGCTACTCTAT	33812402	33812493
Chromosome 2	BVWS00285	90.646	2Bin25	SSR	(TA)11	scaffold1630	636329	636485	157		GGCCTCTTATGCATTATTGACCAC	TGTAAAGCAAACCCTCCATCTCTC	33777768	33777924
Chromosome 2	BVWS00083	90.646	2Bin25	SSR	(AT)11	scaffold1630	639508	639665	158		GTAGCATGAAAATAACTGCCGCAC	TTAGAGAGCATGAGCCAAGGAAAG	33774588	33774745
Chromosome 2	BVWS00338	94.809	2Bin26	SSR	(TC)13	scaffold1630	170558	170717	160		ATTCAAAACCCCACTCATTGCTAA	TTAAAGCAGCGGTAAAGGAAACAA	34243536	34243695
Chromosome 2	BVWS00297	94.809	2Bin26	SSR	(TC)20	scaffold1630	172584	172722	139		ACAACTTTGATTGATTGCACGATG	AAGTGAAAGACCCTTTTCCCAAAC	34241531	34241669
Chromosome 2	NW0251222	94.809	2Bin26	SNP		scaffold1630	231507	231626		AATTTTTCGTAAGGTAATGTTGATGAGGTATTCTTGCATCCATTTAGGTAATCATTCTTT[A/C]TTGCAGTATTGCCATCAACCAAGGAGCTTAAGAACTCAAAAAGAAAGCCAACTGCCAAG			34182746	34182627
Chromosome 2	BVWS02434	94.809	2Bin26	SSR	(GAA)9	scaffold1630	346707	346955	249		GGTTATGGCCATCTCTCTGC	GAGAGTGGGCGTAAGGTGAG	Multiple hits
Chromosome 2	BVWS02448	94.809	2Bin26	SSR	(AAT)8(AATAA)5	scaffold1630	348455	348623	169		GGGAAATTAGCCCTTTTGTTG	AATGGATGGGATCGTGCTAC	34065630	34065798
Chromosome 2	BVWS02459	94.809	2Bin26	SSR	(TAAA)3	scaffold1630	369756	370004	249		TTGCCATTGAAATTTTGAGAAG	TCAAATTTTGTTTCTTGGAAATG	Multiple hits
Chromosome 2	BVWS02450	94.809	2Bin26	SSR	(GA)13	scaffold1630	375141	375373	233		CACAATCAAGGAAGGTTCAGC	TGAGCAAGCCAACAGAAGTG	34038880	34039112
Chromosome 2	BVWS02439	94.809	2Bin26	SSR	(GA)28	scaffold1630	406111	406327	217		TTCCTGTTTCATGATTCTCCAC	TCAGAATGGAGCCATTAACTTG	34007926	34008142
Chromosome 2	NW0248860	94.809	2Bin26	SNP		scaffold1630	463769	463649		GTTTCTTCTTGCATACCCACTTGGTACTGTGGCCCGTGGATTCATGTAACTTACTATGTA[T/G]TATGTGTGCTTTCTCTAAACTAGTTGAAGAGTTATAATTTTGCACGTGTAAGTTCATGCT			33950484	33950604
Chromosome 2	BVWS02281	94.809	2Bin26	SSR	(TTTCTT)3	scaffold1630	585120	585275	156		TGAGAAGCCGACCAGAAA	GGATGCCGTCGTTGAATA	Multiple hits
Chromosome 3	BVWI00189	0	3Bin1	InDel		scaffold869	117352	117491	140		CAATACTTTCTTCATCCGACTG	TTTTCTCATCAATCCAGGTAGA	117352	117491
Chromosome 3	NW0248653	0	3Bin1	SNP		scaffold869	125964	125844		TAGAAGAGTTCTCTCTTTCAAGTTCTCCTATGTTTTGTGGGTTTGTTCTTTTTGCACGGA[T/G]AAATGAGAATGCGTTAGATCTTCGATTTGGAGAGTAATGGCATCATGAAATTAATAAAAT			125964	125844
Chromosome 3	BVWI00190	0	3Bin1	InDel		scaffold869	139455	139598	144		TTGGTGGGAAATTTTTAAAGTGG	AAACGAGAGAAAGCAGTTCG	139455	139598
Chromosome 3	NW0251825	0	3Bin1	SNP		scaffold869	333975	333856		ATTTTTCACAAAGGGACTTGAGCGAACAACAAAGTACCTCCCTTACTTGAGTTGATTTTA[T/G]TTTAGTAACTCACTCACCTCTTTCCCAAGCCCAGAAGAATAGCAATCATAAATAGGCTT			333975	333856
Chromosome 3	BVWS02427	2.409	3Bin2	SSR	(CA)8	scaffold869	1103034	1103275	242		GTGCACTCTTCCACCCATTT	ATGGAATGAATCCCAGTGCT	1103034	1103275
Chromosome 3	NW0249090	2.409	3Bin2	SNP		scaffold869	1739110	1739230		TTTTGAACAATTTGTTTTGTTGAAATGGAAAAAATTCAAATTGCTTATGTAATTTCTTTT[A/C]GCTGGAGGGACAGATTATTGCAACTCAATTCCAGTTCATTATGGGCTTATGTTCTAATGC			1739110	1739230
Chromosome 3	NW0248900	2.409	3Bin2	SNP		scaffold869	1918538	1918418		TCATGGAAGATAATTACAATGCGAAAGAACCTTCAATAAAATCAATTAATAAATCCAAAA[T/C]CTAAGTCACTAGAGTTCCACTACTCAAAATCACCATTGACAAGAACCCTAACAAAAGATC			1918538	1918418
Chromosome 3	NW0249082	2.409	3Bin2	SNP		scaffold869	2025111	2024991		TAAGTTTTTnAGCATCACAATAATACTATTGTATGCACACCCCAGAAAGGTTGGAGAAAG[T/C]AAAAGTTATCAAGTTTCAAACAACAAACATGCTTAAAACTTGTTTTCGTTGTGGAATGAG			2025111	2024991
Chromosome 3	BVWS02318	2.409	3Bin2	SSR	(AT)7	scaffold869	2089192	2089379	188		GCTACCTCTTTGGGTTTCAT	CTAGGGGATTTGGATCATTG	2089192	2089379
Chromosome 3	BVWS02378	5.722	3Bin3	SSR	(TC)10	scaffold808	48080	48357	278		CATTTTGAAAGCTTAGGGACTTG	CGTTTCAGAACCGTCTGATG	2265443	2265720
Chromosome 3	NW0249736	5.722	3Bin3	SNP		scaffold808	100322	100442		AGAnACGACTAATATAGCCAAGTATAAGACATGATTTTGATACCAATTATGTTAGGGATC[C/G]AGAATTATTTCTTCCAAATTTTCACAATAGTATGATATTATTTACTTTGGACATAATCTC			2317685	2317805
Chromosome 3	NW0248887	5.722	3Bin3	SNP		scaffold808	288205	288325		AGTGATCACCAAAGTTGGTTACATAGGTGGTCGCCAGAGGTGATCGTTGGAGCTAACCTC[A/G]CAAAGGTGGTCGTCACCAAAATTAGGTGTTAGAGGTGACCTTTGCTAGAGTTCGTGAGTG			2505568	2505688
Chromosome 3	NW0250413	9.309	3Bin4	SNP		scaffold808	1145117	1144997		AATTCCCTTTCAAGTGGATCAATGTACAATGAAGGAGGCATTTGTGACACTGACGGCTGC[A/G]ATGATTGCATCAGACTAGTGCTAACATCAAAATTAGCCGATATGGTTCTTGTGTCCAGAA			3362480	3362360
Chromosome 3	BVWS00131	9.309	3Bin4	SSR	(GA)9c(AG)14	scaffold808	1170834	1170986	153		GGGATCTGATCAGGTATCTGCAAG	TGTTTTTGTTTTGTTACCTCACTCACA	3388197	3388349
Chromosome 3	BVWS00244	9.309	3Bin4	SSR	(TC)10	scaffold808	1199160	1199306	147		GCTACAAGAAAGCAGTTTGGATTTTC	GCATGGATTGTATCAAACAAATGCT	3416523	3416669
Chromosome 3	NW0250405	11.328	3Bin5	SNP		scaffold284	284290	284410		AATGGTAAAATTTGTTATGTGCTAGAGATAGGGATATTTCTGATTTAAGAATCTGGGTGT[T/C]CTATATATTTCACTCAGTATTCTGGTTTAAGAAATTTAATTATTGACATATGTGGGTTCC			3758588	3758708
Chromosome 3	BVWI00209	11.328	3Bin5	InDel		scaffold284	345337	345442	106		TCAATTCATGACCTGTAACTTGT	CGATCTTTCCAAGGCAAACC	3819635	3819740
Chromosome 3	BVWI00210	11.328	3Bin5	InDel		scaffold284	363947	364096	150		CCTGAAATTTCCGTACTTGGTT	ATCATCCTCTGGGACAGCAA	3838245	3838394
Chromosome 3	BVWS00958	13.485	3Bin6	SSR	(TTA)5	scaffold284	763495	763765	271		TGGAAAACTTGAAAGTGGGG	ACGTAAAGTACTGGCGGTCG	4237793	4238063
Chromosome 3	BVWI00249	13.485	3Bin6	InDel		scaffold3	233508	233645	138		TAGCCCTACACACTATGCCT	GCAAAGAATAGGCAATTACACG	4475336	4475473
Chromosome 3	BVWS00276	13.485	3Bin6	SSR	(TTA)8	scaffold3	280745	280883	139		CACCCTTAAACCTTCCCTCCTCTA	TCGTTTCTTTTTCAGGAGAAGACC	4522573	4522711
Chromosome 3	BVWI00250	13.485	3Bin6	InDel		scaffold3	289924	290062	139		AGGTATAGTATGTCCGTTCTTGG	ATGGGAGGGGGTAACGATTT	4531752	4531890
Chromosome 3	BVWS02334	19.579	3Bin7	SSR	(TGC)7	scaffold3	547034	547158	125		AGTGGCTATGGTGGCTATGG	GATTCAGAGTAGGGAGGGGC	4788862	4788986
Chromosome 3	NW0250036	19.579	3Bin7	SNP		scaffold3	827935	827822		AACnTTAAAAAAAAnnGTTnGATGACATGACACTnGGATCAATTCGTGCATGACATGGCG[C/G]TTAGATCAATTTGTGCATATAATTTGAATGCTACCATCAAACCCTTTAGCTTCCGCCTCT			5069763	5069650
Chromosome 3	NW0251129	19.579	3Bin7	SNP		scaffold3	1197950	1198069		GCAATTGCAGATATGATGCCTGATCATGACAAATGGTCAATTGATATTCCCTGGTCTATC[A/C]ATAAGTAAACATTCTCTGAGGGGACCTAAATCTAAAGATAACAACCTGTTTGACCTTCT			5439778	5439897
Chromosome 3	BVWS02275	19.579	3Bin7	SSR	(TG)3	scaffold3	1234471	1234771	301		TCCTGAATCCAGAGGCAACA	TGGCACCGACGACGCACAT	5476299	5476599
Chromosome 3	BVWS02203	22.726	3Bin8	SSR	(AT)9	scaffold3	3481947	3482226	280		TTGGATTGAGCTACTACTCGCA	ACCAGGCTAAAGAAAAGGGG	7723775	7724054
Chromosome 3	BVWS02368	24.113	3Bin9	SSR	(AAG)6	scaffold3	1595091	1595273	183		ACCTCTTTCCCCATCAGTTG	CAATGGTGGTGTTGAAAGAAAA	5836919	5837101
Chromosome 3	NW0249891	24.113	3Bin9	SNP		scaffold3	1627406	1627286		CGATCCTAATCTTGAGCTAACTATGAAGTCCTGTTTGTTTGAAATTATCTTTnAATCCTG[A/C]TGAGAGTGGTCCGAGTTTGCCAACTTAATAACTCCCATTTTAGGGATAAGACCAAGCAAA			5869234	5869114
Chromosome 3	NW0248070	24.113	3Bin9	SNP		scaffold3	2108369	2108489		GAAATTCAATATATGTTATAAGAACCATAGAATAAAAnGACAGGTGTGGGACACCAAGAG[T/C]ACAAAACTTGAATAGATATTGTGCAAGCTTAAAAATTCAAGGAGTCGGGTTTCGAATACA			6350197	6350317
Chromosome 3	BVWS01296	24.113	3Bin9	SSR	(TA)8	scaffold3	2132843	2133067	225		AAGGTGGTGCTTGGAATGAA	TGCCTCAAGTGTGACACCAT	6374671	6374895
Chromosome 3	BVWS00873	24.113	3Bin9	SSR	(AAT)8	scaffold3	2412168	2412447	280		TTGGAGAAGGAAAAACTTTTGG	CGTATTAGCATATCTGGTGATTGAA	6653996	6654275
Chromosome 3	BVWS00874	24.113	3Bin9	SSR	(TTG)5	scaffold3	2554651	2554871	221		CACAAAGTTCTTAAGTTTGGGGTT	CCAAAATAACCAAATTAAATTGACC	6796479	6796699
Chromosome 3	BVWS01335	24.113	3Bin9	SSR	(AAT)6	scaffold3	3056521	3056629	109		AACGTCAGCACATGCACATT	GGCTTCATTGGCCTACTCCT	7298349	7298457
Chromosome 3	BVWS00337	24.113	3Bin9	SSR	(AT)11	scaffold3	3354426	3354578	153		TCCCTAAAGCTTAGAGGTGTAAATTG	GTTGCACAAAGATGATGTAATTCG	7596254	7596406
Chromosome 3	BVWS00226	24.113	3Bin9	SSR	(AG)13	scaffold3	3422229	3422388	160		GACTCAACTTCAGAAAGATCCAGACC	CCTTCGTGATGTTCCTTTCTTTTG	7664057	7664216
Chromosome 3	BVWS02204	24.113	3Bin9	SSR	(ATT)5	scaffold3	3552017	3552205	189		TCTGGGTTTATCTGGGTCTATCA	TTGGAGAAATCCGCTTTCAA	7793845	7794033
Chromosome 3	BVWS00038	24.113	3Bin9	SSR	(GA)10	scaffold3	4786270	4786380	111		GTCACTGTCAAGAAAAGAAGGGGA	GATGCCAACATTTGGATGTGAATA	9028098	9028208
Chromosome 3	BVWS01383	24.113	3Bin9	SSR	(AG)6	scaffold3	5067647	5067757	111		GCCCTTAATTGCCTCTTGCT	AACTTTTATGCGCTGCCAAC	9309475	9309585
Chromosome 3	BVWS01728	27.782	3Bin10	SSR	(TCC)7	scaffold3	5594811	5594937	127		CGCTGCTACGTCCTCTTACC	TGCCCAAGAATAATGACGAA	9836639	9836765
Chromosome 3	NW0248282	27.782	3Bin10	SNP		scaffold3	5912570	5912450		GTGTCTCAAGTCGTCGACTCAATAAGCCTACCATTTTGGAGACTTGACCAAATAGGGAGC[A/G]GGTCTTGAACAATGGGCTTCACCCTCTCAnTAGCTCAAGAGAGACTTAGTTTGTGGTTGA			10154398	10154278
Chromosome 3	BVWS00485	29.216	3Bin11	SSR	(TAAA)6	scaffold36	8603	8840	238		AAGTGGGAGATAGTTGGGGG	TGGGACAATTAAATAGGGATGC	10725877	10726114
Chromosome 3	BVWS01685	29.216	3Bin11	SSR	(ATT)7	scaffold378	223886	224116	231		CACTTTGATTGCGACCTTTG	CTCCGAAGTTGGACATGTTATG	11732221	11732451
Chromosome 3	BVWS01151	29.216	3Bin11	SSR	(AAT)6	scaffold378	578694	578915	222		TCCTCTCCTTTCAAATGTCCA	CGGTCTATTTTCGATAGACGGT	12087029	12087250
Chromosome 3	NW0247990	29.216	3Bin11	SNP		scaffold567	39313	39433		AATCTTACAAnTAAATCTTTACAAATAGCAAAATAACAACAACTCCAGGATTGGGGACTA[A/C]CCAAGCTAGATGCAAAAGAATTTACGCACACAACACCTTTAATTTCAAAGAAAACTTATG			12207151	12207271
Chromosome 3	BVWS01199	29.216	3Bin11	SSR	(AAT)5	scaffold567	125120	125319	200		ATTGGCAACACCTCCAACTC	AAAAGATGTCTCCTTCTCCCAA	Multiple hits
Chromosome 3	BVWV00016	31.356	3Bin12	SV		scaffold144	205861	206620	760		CAGCTAAACTATGTTCATATAACTGAC	TCTTGCCCTACGCATTCAAA	14878357	14879116
Chromosome 3	BVWS01623	31.356	3Bin12	SSR	(TTA)7	scaffold144	487405	487619	215		CGTCTGCACGCCTATACTGA	TGATGATGAAGAACGGAACG	15159901	15160115
Chromosome 3	BVWS00765	31.356	3Bin12	SSR	(TTTA)6	scaffold144	703677	703922	246		CCCAAATTGTGGAGTGAGGT	GCGCACTGATCCACATTACA	15376173	15376418
Chromosome 3	NW0248748	31.356	3Bin12	SNP		scaffold144	991557	991461		GTCATTGTGGGAGTGTTTTCTACATATCACAAACTC[T/C]AACGATTTCCGAACGCCATAGACCAGCTACCACTCTAAGTCCTCTCCAGAGACATCATCT			15664053	15663957
Chromosome 3	BVWS00700	31.356	3Bin12	SSR	(TTA)6	scaffold144	1772995	1773224	230		GTGTTTGATGTGCAGGGTTG	TTTGGTTTCCAAAGTTGTTTCA	16445491	16445720
Chromosome 3	BVWS01454	31.356	3Bin12	SSR	(AATA)5	scaffold243	90913	91188	276		GCAGGTTGTCCCATTTGATT	ATGAGGCAAATTGGTGGAGA	12520418	12520693
Chromosome 3	NW0247945	31.356	3Bin12	SNP		scaffold243	375415	375295		AGGCTATGGAGTTGGCTAACTCTCTGTACAGATTGGGAGTTATTTGTGAGGATTCTTCCA[A/G]GCGTTTGAATAAGATATTTCCAATGCTTGACGTTTATAAAGGGCTAAGCTTATCAGAAAG			12804920	12804800
Chromosome 3	BVWS01092	31.356	3Bin12	SSR	(CT)7	scaffold243	727132	727375	244		TCTGAGGCCCTCTCATTGTT	ATGAGGGGATGAAGTCGTGT	13156637	13156880
Chromosome 3	BVWS01076	31.356	3Bin12	SSR	(AAT)6	scaffold8060	556	698	143		TCATTTTTGGTAAATGTCATGGA	CCGCATTTTCGTTGCTAACT	14671034	14671176
Chromosome 3	BVWS00724	31.356	3Bin12	SSR	(TA)11	scaffold809	105638	106111	474		CGAAGCAAATGGGTGTCTTT	CACTCCAGAAGGGGAAACAA	14248580	14249053
Chromosome 3	BVWS01047	31.356	3Bin12	SSR	(TTTCT)5	scaffold856	209809	210026	218		GCCTCCCTAAGGACTTGACC	TCCAGAGGAACGGGTCATAC	14547948	14548165
Chromosome 3	BVWS00999	31.356	3Bin12	SSR	(TCT)6	scaffold96	44904	45182	279		TCCTTCAAGTGCTTATGGGG	AGAGGGAGGCTAGGGAACAA	13418533	13418811
Chromosome 3	BVWS00998	31.356	3Bin12	SSR	(ATT)9	scaffold96	83713	83896	184		CCTTAAATCTGAGACAGCAGTGAA	TTTTCATGGGTTGATGCAAT	13457342	13457525
Chromosome 3	BVWI00017	31.356	3Bin12	InDel		scaffold96	402826	402968	143		GCATATTTTCGGCATTCTTCG	GTGTTACAACTTTTAAATACCTCGT	13776455	13776597
Chromosome 3	BVWI00018	31.356	3Bin12	InDel		scaffold96	483696	483845	150		TTGCCACCCACGATATTATT	GACATAAAGTATTGAGTTGTTCTTAAT	13857325	13857474
Chromosome 3	BVWI00019	31.356	3Bin12	InDel		scaffold96	753909	754034	126		GAAACCATGCTAAAGAAATGGAC	CAATAATCTTTCCACTGCTTACAAA	14127538	14127663
Chromosome 3	BVWS01276	32.275	3Bin13	SSR	(ATT)5	scaffold144	1396263	1396507	245		TGGATGATTTGCATATCCCTT	TGTTTGCTTGGAATAAAGTTCG	16068759	16069003
Chromosome 3	NW0250092	32.595	3Bin14	SNP		scaffold144	1644271	1644151		AGTTGTGCATAATTTTCTAAAAAnnGAAAACGGGGTCTAATCCTCGAGACCCACATATCA[T/C]CAACGAAATTAGAACATGGCTATTAGCCATTTCATCACAACTAACTCACCGGACGTAATG			16316767	16316647
Chromosome 3	BVWI00222	32.595	3Bin14	InDel		scaffold144	1732596	1732701	106		CGTAAATGGTCAACTTACTGTTGG	GACTATGGGGTCCCTCCACT	Multiple hits
Chromosome 3	BVWS00453	32.595	3Bin14	SSR	(AT)9	scaffold144	1803332	1803522	191		TTCAAACTTTGCCACAAGGG	CCACCTGGGAACTAACCTGA	16475828	16476018
Chromosome 3	BVWS00454	32.595	3Bin14	SSR	(TA)13	scaffold144	1913470	1913626	157		ATCAGTCACGTCAAGACCCC	GGTACACCCCTCCATGAAAA	16585966	16586122
Chromosome 3	BVWI00119	33.512	3Bin15	InDel		scaffold144	2190220	2190356	137		ATTATGCGATTGCACCTTTT	ATAAGTTATTTAAGGGGTTTTAACATT	16862716	16862852
Chromosome 3	BVWS01458	33.512	3Bin15	SSR	(CAT)6	scaffold144	2211460	2211738	279		ATGCATTATGGGTTTGGAGC	GGCTTCATTTCAGAGGTTCAA	16883956	16884234
Chromosome 3	BVWI00120	33.512	3Bin15	InDel		scaffold144	2226951	2227065	115		CACATGTGTTGCGTCCTATG	AGGAGCATTCGAGGTCAATTA	16899447	16899561
Chromosome 3	BVWI00054	33.512	3Bin15	InDel		scaffold247	553634	553733	100		GCATATTGTTTTTGGATTGTTATTCCT	AGGGTGATTCAAGCAAGACG	17399407	17399506
Chromosome 3	BVWI00053	33.512	3Bin15	InDel		scaffold247	559173	559314	142		TTTCTAATTAAGGACATGACCAG	TTACTGGCTACCCTTTTGAT	17393826	17393967
Chromosome 3	BVWS01212	35.56	3Bin16	SSR	(AAT)5	scaffold120	82618	82891	274		TTTTGGTTAGCTCTTCACATTCC	CCTCCATGACAACCTCCATT	18708720	18708993
Chromosome 3	BVWS01982	35.56	3Bin16	SSR	(TTCTCC)6	scaffold120	317147	317426	280		GATGAAGCAGTCATCGCAAA	CCGTCGCTACTGCTCTGTAA	18943249	18943528
Chromosome 3	NW0247960	35.56	3Bin16	SNP		scaffold120	559197	559317		GACTTACACTTTTTGCGCTGCTTGTATCTCGAGTACCAGGGGTAGGCGGTTTGACAAACC[T/C]GAGAGTAATGAGGACTGTCTCTTCACCTCAAAACTATATGGGATACTTTCTATGAGAGCA			19185299	19185419
Chromosome 3	BVWS01691	35.56	3Bin16	SSR	(AT)7	scaffold120	932413	932681	269		TGACATTTCACGTTCAATATGTAAGA	GGCGAAGAAAAGACGAAAAA	19558515	19558783
Chromosome 3	NW0249412	35.56	3Bin16	SNP		scaffold120	948158	948278		AAATTCCTCAAAATTAATTGATCTATTATACATAGAATTGAATTTAGTGCTCAAGTCCCT[T/C]AAACTACTAATTTTCTGTCTAGTAAGTCGGTGAATTTTTCTGAAAATGTAAAATATGTCA			19574260	19574380
Chromosome 3	BVWS01932	35.56	3Bin16	SSR	(CT)7	scaffold120	1552263	1552430	168		GGTGAGTTCCTTTGGCAAGA	AACCAAAATTTGTGCAAGGG	20178365	20178532
Chromosome 3	BVWS02321	35.56	3Bin16	SSR	(GA)7	scaffold120	1552345	1552456	112		AAAGGGCTTTATCAGTAGGC	ACAAATACTCTGGGCAGCAA	20178447	20178558
Chromosome 3	BVWS02305	35.56	3Bin16	SSR	(TTA)5	scaffold1309	127356	127511	156		TCTTGGCGTTGGAAATGAAT	ATCTTTTAAGCCTGGGGAGA	21804885	21805040
Chromosome 3	BVWI00188	35.56	3Bin16	InDel		scaffold1309	273971	274119	149		GAGGTCCGGGTTCAATAGTA	TGATAGAAATGTTGACATGAAGATG	21951500	21951648
Chromosome 3	BVWS00805	35.56	3Bin16	SSR	(TTAA)5	scaffold156	254361	254612	252		TTGTGACAATCTCGCCTTTG	AAAAATGTGCCACGTCATCA	20661585	20661836
Chromosome 3	NW0248648	35.56	3Bin16	SNP		scaffold156	282114	281994		TCTAGGGTGTTGGGTGTTTATCATAACTAGCTGCTGATTAATCAGCTTTTTCGATTATCA[A/T]ATGTTGCAATTAGAATCCTTTCTTGTGTAGTCCTCGTAGCCATTAGAAAATCTCTGAACT			20689338	20689218
Chromosome 3	BVWI00143	35.56	3Bin16	InDel		scaffold247	159	308	150		TGTGTTCTTGGCCTTCTAGT	ATCAAACGCTCCAATCCTAC	Multiple hits
Chromosome 3	BVWS00676	35.56	3Bin16	SSR	(AT)13	scaffold247	1377	2842	1466		GCAATTGTGGCAAATAGGCT	CCTGCATACACAAACCTTGAAA	17950298	17950415
Chromosome 3	BVWS00643	35.56	3Bin16	SSR	(AT)12	scaffold290	129509	129632	124		TTAGCACAACACTGCAACACC	CCTGAGCAATTTGATGGTTATG	21040584	21040707
Chromosome 3	BVWI00046	35.56	3Bin16	InDel		scaffold290	239095	239239	145		TTGTAGTGTTTCGGGGGTAG	TAGCTCAGAAAGGCGTAGAC	21150170	21150314
Chromosome 3	BVWS00911	35.56	3Bin16	SSR	(AAT)8	scaffold40	584675	584865	191		GCGTTACCCAAATTTTCAGG	AAGAAGGAACACGTGGGTTG	18538814	18539004
Chromosome 3	BVWS01091	35.56	3Bin16	SSR	(TA)6	scaffold722	100915	101135	221		TTGGCAACGTTCATAATGTCA	CTAAGGCACTTCCAACGCAT	21566776	21566996
Chromosome 3	BVWS00575	35.56	3Bin16	SSR	(TTAA)5	scaffold753	26497	26767	271		CCCAAGTGGCAGTTTGAATAA	CACGGGAACTTCTTCTCCTC	21647437	21647707
Chromosome 3	BVWI00138	38.516	3Bin17	InDel		scaffold209	930079	930225	147		AAACTTGCGACACAATAAACT	TTTAGTATCCCAGCAGTTCAA	22591721	22591867
Chromosome 3	NW0249583	38.516	3Bin17	SNP		scaffold209	937697	937590		GATGGTGATACAATGCAGCGAATTGCAGCATATTTCGCCGAGGCTCT[C/G]GCGGATAGGATCCTCAAGACTTGGCCTGGTCTTTACAAGGCATTCAACTCTACTAAGATA			22584249	22584356
Chromosome 3	NW0249140	39.054	3Bin18	SNP		scaffold209	253829	253743		TTTAGCAATATCTTTCCACAAATTCT[A/G]GTGGGTACCTTTAACCCCTTAAACAACCACTCAAAAGGATGGGGCCATGTTTACTAGCAA			23268117	23268203
Chromosome 3	BVWS01413	39.054	3Bin18	SSR	(TA)6	scaffold209	318463	318609	147		GCGGAGTAGCCGAATTGTAA	ATCTCTTCCTGTCGGGGAAT	23203337	23203483
Chromosome 3	NW0247961	39.054	3Bin18	SNP		scaffold209	415049	414929		CTGAGACTGCCTATTTTTCTCTGTGTTACAGTAACTGGGGTCAGTTTACAATGCTGGTTT[T/C]GATATAGATGCATGAAATAGTTGCAGTATTTATATCAAGCTAGCTCAAGTTTAGCTGCCA			23106897	23107017
Chromosome 3	BVWI00137	39.054	3Bin18	InDel		scaffold209	486172	486272	101		ACTTGCATAAATCTAGTTTGGTC	CAGTTCAAACATGCGACAAT	23035674	23035774
Chromosome 3	BVWS02306	39.054	3Bin18	SSR	(AT)9	scaffold209	539479	539642	164		AGGTTGCTGTCCAGAAGGTC	TTCGCCAAATACAAAAGTAC	22982304	22982467
Chromosome 3	BVWI00156	44.774	3Bin19	InDel		scaffold317	636294	636381	88		AATTATGGCAAGGGATTTTCC	ATTAATTGGACGATGATGTGG	24094344	24094431
Chromosome 3	BVWI00155	48.291	3Bin20	InDel		scaffold317	54070	54165	96		TTGGCAGGTGTTTAAGGTCA	ATCGGGGCTACCCAAATGAT	24676560	24676655
Chromosome 3	BVWS02202	48.291	3Bin20	SSR		scaffold317	131778	132038	261		AATGAATTAAATTTCTTCGAAAATG	TGTTGATAAATTATGGACCTTTTG	24598687	24598947
Chromosome 3	NW0250499	48.291	3Bin20	SNP		scaffold387	50599	50479		GGTGATATACATGTCCCTGGTTGAAGTTTnGTGCCGTGTCATATGATTGGTTTATGATGG[A/G]TTGTGTCTCCTTTGTTACAGGGATGTCTCAAATAATGACTTGTGTGGAACAATACCAACT			24782323	24782203
Chromosome 3	NW0250112	48.291	3Bin20	SNP		scaffold387	373811	373691		CAGACTGTTGGCAAATATTGTTTGGCACCTCCATTTCGAGATAGAAAGCTGTTTAGCAAG[C/G]TGTTATTTTCATCACACTACAGAATATTTGGTTGAAAAGGAACTAGAGAATGTCTCATGA			25105535	25105415
Chromosome 3	BVWS02419	48.291	3Bin20	SSR	(ATG)7	scaffold387	639802	640054	253		TCAATGGTGGTGAGAGCTGA	AGAAAATGGAGGGGTTGAGG	25371526	25371778
Chromosome 3	BVWS00060	48.291	3Bin20	SSR	(CTT)7	scaffold387	651243	651629	387		TAAAGCCGTTTTCCCATAACTTGA	CATTGTGAATTAATTGTTGGTCGG	25382967	25383353
Chromosome 3	BVWS02312	48.291	3Bin20	SSR	(AAG)3	scaffold387	863425	863667	243		AAGGGTCACAACAAAGGTAG	AACACTGTATAGCGGTCAAA	25595149	25595391
Chromosome 3	BVWI00243	48.291	3Bin20	InDel		scaffold387	903257	903406	150		TCACAGGTAGAAGTCTGGTTG	AGAAGTTTTAAATACAAAGGTAGGTCA	25634981	25635130
Chromosome 3	NW0248107	48.291	3Bin20	SNP		scaffold387	2213610	2213490		TATTATCTTTCTTTAGTTTGAGATAGAATTAACATGGGTGTTTGCTTACCTTTGGTGGGT[T/C]GGAAATGAGTGATTTTCGGTCGAGAATCTCAAACACTGAGGCGACGGCTGCTGAGCCTTT			26945334	26945214
Chromosome 3	BVWI00242	48.291	3Bin20	InDel		scaffold387	2253198	2253333	136		TCTTCAGTGCTCACACTGTT	TTTGATTACCACTTCTAATTGCTG	26984922	26985057
Chromosome 3	NW0248599	48.291	3Bin20	SNP		scaffold387	2356964	2357084		GAGTAGGTGAGGACGTCGATCATGATTCTCCTTGTTCGAGTCAATATTTAAATGTGATGG[A/C]AAAGGAAGAACTGAGGCAGTATCGTAATGGATTTTGAGACGCGCTAGTTCTTGAAGGACA			27088688	27088808
Chromosome 3	BVWS02416	51.867	3Bin21	SSR	(TCA)5	scaffold387	1232139	1232400	262		AGGGCTGCCTAGTTCACAAA	TCCATAGTTAGGCAGAAAAGCA	25963863	25964124
Chromosome 3	NW0250956	51.867	3Bin21	SNP		scaffold387	1248994	1248874		TCCTGCGCATCCTATCAGGACCTCCACTCATGGAGATGGCGGAGAGGGTTGGGAGAGCGG[A/C]AAGCACAGGGCAGTTGAGTTTCAGGCATTTGAAGAAnGAAAGTGATGGTGnnAATGAAGG			25980718	25980598
Chromosome 3	BVWS02336	53.293	3Bin22	SSR	(TTC)8	scaffold387	1270605	1270721	117		TGATCAGAGCAAACGGAATG	CTCTGCCATAAATCTGAAGCC	26002329	26002445
Chromosome 3	NW0250479	53.293	3Bin22	SNP		scaffold387	1345953	1346073		CACAAGTAATAATATCCGTACTATTCAATTTATGAGTTGCAACTTCAAAACTTACCTTAA[T/G]TCCCCAAGCAGATTTTGATCGCCATTTTCCTATCTGCATAGCAGTATGTATCATAACATC			26077677	26077797
Chromosome 3	BVWS02376	55.024	3Bin23	SSR	(TTTTC)5	scaffold387	1596498	1596649	152		TTGTTGGAATTGTGGAGCAA	TTCTGCAACACCAAATTCAGA	26328222	26328373
Chromosome 3	NW0249016	55.024	3Bin23	SNP		scaffold387	1727895	1728015		CTACTGTTnCTTTTAATTGGCGTTACTGGAACTTTGGTGGATTATACAAAAGCTAGAGTT[T/C]ACTGCTTTGCGTGAAAGTATAGTGGCTGATGCTGCCTCTGGGATATTCTAGTCTACTTTT			26459619	26459739
Chromosome 3	NW0249365	59.688	3Bin24	SNP		scaffold387	2001700	2001820		AGATTACCGATTAATAACTAGGCAACATTGGCTTGCCCATTGCTTGTTATGGTTCCAGGC[A/C]AACCTGGCCGCACACCATATTTAGTTATTTTATCGATTTCTTTCTTTGACATTACTTCTT			26733424	26733544
Chromosome 3	BVWS02218	59.688	3Bin24	SSR	(ATG)3(CT)3	scaffold387	2159907	2160313	407		GCAAGGCAATAGACGATG	TTGGTTGTAGGCGATGGT	Multiple hits
Chromosome 3	BVWS00270	65.215	3Bin25	SSR	(TC)10	scaffold387	2859688	2859842	155		AACGAAGTTTGCATTTCGATCATT	TTTGCAAATGGTGCCAGCTT	27591412	27591566
Chromosome 3	NW0250945	65.215	3Bin25	SNP		scaffold660	904646	904766		AGCACTTAAATCGTCCCTCGTGAGAAAAAACACTTGTATGGTATTTTTGACCAAGTGATT[T/G]CTAGAGAAACTCTTAAAAAGCACTTTCAATAATTTTCTACCAAAATCCTTAAATCATACT			28034522	28034402
Chromosome 3	BVWS00045	65.215	3Bin25	SSR	(AT)13	scaffold660	1001467	1001599	133		TGACTTTGGGTTTTCTTTAGAGCAT	TTGGAGGACTTGTGGAGAATATGA	27937569	27937701
Chromosome 3	BVWS00048	65.215	3Bin25	SSR	(TA)23	scaffold660	1024486	1024662	177		TCAAAAGGTTTGCCCTAAATGAAA	TGCTGATCTCCCATTCTTAACCTC	27914506	27914682
Chromosome 3	NW0248120	65.215	3Bin25	SNP		scaffold660	1143214	1143094		TTGATACGAGTATATTGATTGAAAGAATGGAAGTAGAGAAATGATGAATGCCCGTCCACT[A/C]ATAGTTTCCTAAAATCCTTAGTCATGCGATCTTCATGTCAAATACCACCTCCAGTTCAAC			27795954	27796074
Chromosome 3	BVWS02490	65.821	3Bin26	SSR	(ATT)8	scaffold660	121820	121971	152		AGATGCCCCATTCAGTTTTG	TTGAAGGAGAGAGGGAATGG	28817197	28817348
Chromosome 3	BVWS02293	65.821	3Bin26	SSR	(ATT)3	scaffold660	182744	183134	391		TCTCATCACTTCTCCATA	CAACAACCAATTTAATCA	Multiple hits
Chromosome 4	BVWS00457	0	4Bin1	SSR	(CT)8	scaffold132	1786394	1786628	235		GCACTGATGCAGATCCAGAA	TACTTCCAGGTTCCATCCCA	2818213	2818447
Chromosome 4	BVWS01750	0	4Bin1	SSR	(TCT)5	scaffold236	186087	186306	220		CAAAAGAAACACGCACGTTG	ACTCGTCGAAACGGAGAGAA	970024	970243
Chromosome 4	BVWV00028	0	4Bin1	SV		scaffold47	74647	75150	504		GCATATCTAATCTATGAGCACCTAC	ACAATATTTTGTTGTAGAGTAGAGGA	74647	75150
Chromosome 4	BVWS01708	0	4Bin1	SSR	(ATT)5	scaffold47	328582	328860	279		GGGTTTGTTTCCATTTCCCT	GGAAGGGTTCTGCATGTGTT	328582	328860
Chromosome 4	BVWV00011	2.214	4Bin2	SV		scaffold1213	127273	127999	727		TGACAAGCTGCAATGAATGA	AGTGACTGGCTTGATACCAT	3352962	3353688
Chromosome 4	BVWV00009	2.214	4Bin2	SV		scaffold1213	219463	220316	854		TTCTTGAGGAGGCACACAGC	ATTCTGCTGGTCCAACTCGT	3445152	3446005
Chromosome 4	BVWS00110	2.214	4Bin2	SSR	(AT)11(GT)12	scaffold132	540955	541100	146		GGGCCTGTGATCCATAGAGTAAAA	GATGCATGCTTAAATTCTTATTTCTTCA	1572774	1572919
Chromosome 4	BVWS00410	2.214	4Bin2	SSR	(GA)8	scaffold132	1330566	1330775	210		TTTGCAGTGAAAGGAATGGA	TGCCACAATTTAAGGCAACA	2362385	2362594
Chromosome 4	BVWS01192	2.214	4Bin2	SSR	(AT)7	scaffold132	1587392	1587620	229		AAATGCTGCTTTAATTGGAAAAA	AGGCTTGACAAGATGGGATG	2619211	2619439
Chromosome 4	BVWS00458	2.214	4Bin2	SSR	(AT)8	scaffold132	2167740	2168005	266		GGATGGAAAAATTGGAAAGAA	TGAGGCGACTGTGGTTCATA	3199559	3199824
Chromosome 4	BVWV00058	5.283	4Bin3	SV		scaffold635	76640	77110	471		ATGCTTAGTAGGCGGGTTTC	TGCCGGAGATTTTAGACTGT	3526134	3526604
Chromosome 4	BVWV00057	5.283	4Bin3	SV		scaffold635	150833	151564	732		AACCGAGAGTGGTTTTCCAG	GTGTGTGAGAAGTCCAAACG	3600327	3601058
Chromosome 4	BVWI00069	6.466	4Bin4	InDel		scaffold635	193994	194115	122		GTTGATAGGCCTCCCTGTTT	CTTAAAAATATTACCCTAATTGCTCAC	3643488	3643609
Chromosome 4	BVWS01450	9.385	4Bin5	SSR	(AATT)6	scaffold25	22464	22733	270		TGATCCTCCCTTATGCCAAC	AGAGCCTAGCACACGTCCAT	3817499	3817768
Chromosome 4	BVWI00197	9.385	4Bin5	InDel		scaffold25	1136987	1137132	146		AATTGAATATGGTGTCGTGTTT	CAGAGAGGGTGAATAGATGTG	4932022	4932167
Chromosome 4	BVWS00405	11.037	4Bin6	SSR	(AAG)6aga(AGG)9(AAG)6	scaffold25	2164963	2165166	204		AATGGTTGCGTTGAAGTTCC	TTGGCATCCTCTTCTTCTTCA	5959998	5960201
Chromosome 4	NW0250791	11.037	4Bin6	SNP		scaffold25	2357293	2357413		TTCGCTTTCTTGGGGATTTGAGTAGTCAAGGGCGGTTAGACAACTCATGATTTCTTTTGC[C/G]CCAAAAGTGTTCCCGAGAAATGAGGAAGCTTAGGCACCTTTGAAGGAATTCGGCTCATCA			6152328	6152448
Chromosome 4	BVWI00276	11.772	4Bin7	InDel		scaffold25	2777364	2777509	146		GGAAACTCTTCTTTAGGGGGTTA	CTGCAGGACAAAGAGGAACA	6572399	6572544
Chromosome 4	BVWV00063	11.772	4Bin7	SV		scaffold25	2778749	2779361	613		CTCGATCGGGGACCCAATTT	TGTGAGTGATTAGGATTGACAACA	6573784	6574396
Chromosome 4	BVWV00069	12.505	4Bin8	SV		scaffold25	2910453	2911896	1444		TGACAATGGCAAGAATAACG	TATACGTGCATAGTCGAGGT	Multiple hits
Chromosome 4	NW0249949	15.212	4Bin9	SNP		scaffold208	533315	533435		TTAAAGCCAATGCAGGGGCTTCTTTTTAAGGCCGCAACTGGATTTTGTGAGAAACTCGGT[T/C]GGTTCTATTTGAGGAAGTCCCATTCTTGAGTTGAAACATCGATGTTCAAACCTTCAACCT			7099625	7099505
Chromosome 4	BVWI00134	15.212	4Bin9	InDel		scaffold208	615527	615661	135		ACATCTCACTTAGGATGGGTTA	TTGGCAATACCTGGGTCAAG	7017279	7017413
Chromosome 4	NW0249259	15.212	4Bin9	SNP		scaffold208	763956	764076		ATTATTGTATAAATGGTTATCCATATTCTTGAGTTCAACAATCTCTCCAGGATGATCATT[A/T]GGCTGTTCAAAAGGAnCTATTGTATTTTCATTTTCTGAAACTCGACACTCCATCCAACGC			6868984	6868864
Chromosome 4	BVWS02428	17.147	4Bin10	SSR	(TCT)6	scaffold208	276061	276176	116		TTGGATGGGGAACTGAAGAG	GGCATGAACTTCTTTCACCC	7356764	7356879
Chromosome 4	BVWS00659	17.671	4Bin11	SSR	(TA)9	scaffold166	37444	37719	276		CCTAACTCAAACTTGATGACGGT	GCAATTTTAACAAAGGAAAGGAA	7671383	7671658
Chromosome 4	BVWS00660	17.671	4Bin11	SSR	(TTC)5	scaffold166	78493	78766	274		CATGCGCATCTAGCAAAAGA	GCTTAGATGGGAGGAAAGGC	7712432	7712705
Chromosome 4	BVWS00589	17.671	4Bin11	SSR	(AAT)8	scaffold302	83692	83828	137		CCCAAAGAGGAAAAGACGTG	AGCTGGCTTCCATATTCCCT	8079944	8080080
Chromosome 4	BVWI00260	18.202	4Bin12	InDel		scaffold136	354468	354599	132		AAAAACCTCCTATCCGCATTA	AGTCTAACAGTCAAGTAGCAC	13123675	13123806
Chromosome 4	BVWS02022	18.202	4Bin12	SSR	(AAT)8	scaffold136	1075690	1075938	249		ACACACACCGGAATACATGC	CACATCCAATGCCTAAAAGGA	13844897	13845145
Chromosome 4	BVWS00661	18.202	4Bin12	SSR	(AT)26	scaffold136	1303735	1304012	278		TAGGGTAGGGCCAAGTCAAA	TGTCCGAGTTGTTTTGTGAGA	14072942	14073219
Chromosome 4	NW0250793	18.202	4Bin12	SNP		scaffold136	1346365	1346485		GCCAGGGCAGTTCGAGATGCCTTTGGAGGACGTGGTGAAAAAGTTGACGGATTCCACCTC[T/C]CAAATATAGTTCACGCAAAAGCAGTTCATCCAGACCATCACGTCCCATATATAGAGCATG			14115572	14115692
Chromosome 4	BVWS02225	18.202	4Bin12	SSR	(CT)3(AT)3	scaffold141	150051	150450	400		ATGTCATAATCCTAAGTTGA	GATTTGTGGATGAAGAGTA	8309791	8310190
Chromosome 4	BVWS02041	18.202	4Bin12	SSR	(GT)6	scaffold141	271292	271462	171		CGGCTCTTGATGCTTTTGAT	TCATAATTGATGGGTCCGGT	8431032	8431202
Chromosome 4	BVWS00898	18.202	4Bin12	SSR	(GA)10	scaffold141	365611	365714	104		AACCAATTGCATGGACCAAT	TGTTCTTCCCACATGCTTGA	8525351	8525454
Chromosome 4	BVWS00808	18.202	4Bin12	SSR	(TTAT)5	scaffold141	529367	529630	264		TCGACCTGGAATAGGTGAGG	AGCAAGTGATTCCAGCCAAT	8689107	8689370
Chromosome 4	BVWS00807	18.202	4Bin12	SSR	(AT)13	scaffold141	554350	554515	166		CCAAATGAGAGTGAGAGCGA	TCCATGGGAATTAAGAAGGAA	8714090	8714255
Chromosome 4	NW0248421	18.202	4Bin12	SNP		scaffold141	664459	664339		TTAGTGGAGTAGGCCTTGGTAGTTTCCAACCTTATAGCTCCTGATATTGCTAATGGGAAG[T/C]AGAAGGTGGGGACAGGAGTTATGGCTCCGGGTGTTGGTAACCTTGTTAAGGAGGATGACT			8824199	8824079
Chromosome 4	BVWI00330	18.202	4Bin12	InDel		scaffold141	667037	667150	114		GCATAAAATTGAGAATCAATACGTGA	CCTATTTGTAATTTTGTACCGACTC	8826777	8826890
Chromosome 4	BVWS00857	18.202	4Bin12	SSR	(AGA)6	scaffold141	699281	699458	178		TGAGGAGATTTGGGAGAGGA	CCCTTGTCTTGCACAACCTT	Multiple hits
Chromosome 4	NW0248814	18.202	4Bin12	SNP		scaffold141	1062843	1062743		TAGAGTTTTAGTAGAGAAGTCACAATTTAGACCGACCTCA[T/G]CGTCATTGGAGGCAGCAGGGCTCGCAATCCTTAACCGTTAAGGAAGACAGGCCAATTTGC			9222583	9222483
Chromosome 4	NW0250080	18.202	4Bin12	SNP		scaffold159	147601	147508		AGTGTGAATTGTGAAGTCATAGTCTGCCTTTGC[T/C]AGCAGTTTATAAGCCTTTGCGTCGAACCCACCTTTTGTTCGTCTCTCAAGCAAATTCACC			9559162	9559069
Chromosome 4	NW0251438	18.202	4Bin12	SNP		scaffold159	690862	690968		CATCTTTAGTACTTATCTACATAGTGTAGTTGCATAAATAGAACTAC[T/C]ACTATTTTAAGTTGACCATTCTATGCTTTTTATATGAAATTTTTTACCATTTAAAGTGT			10102423	10102529
Chromosome 4	BVWS01427	18.202	4Bin12	SSR	(TCTTTT)5	scaffold159	798220	798429	210		TGCATGGAGCTCATCACTTC	TGGGGCTTACCCTCTTCTTT	10209781	10209990
Chromosome 4	BVWS01034	18.202	4Bin12	SSR	(AATA)5	scaffold159	974236	974483	248		GGCTGAGGTGAGTGATGTGA	CGTATTAACAAAACGGCAAGC	10385797	10386044
Chromosome 4	BVWS00933	18.202	4Bin12	SSR	(TATT)6(TTA)11	scaffold159	1290109	1290408	300		CCATCCTAGGAACCATGGAA	CCATGGCCTTATTCAACCAC	10701670	10701969
Chromosome 4	BVWS01183	18.202	4Bin12	SSR	(TTA)5	scaffold159	1524850	1525119	270		AAGGCTTGATCTCTCACCCC	CCCCAAGCTTGATAGATTGTTT	10936411	10936680
Chromosome 4	BVWS00564	18.202	4Bin12	SSR	(AT)9ttacctaggagtgagtgttaaaactattctttgtcctgctaacactattt(TA)12	scaffold194	243891	244071	181		TGAAGGATGTAACACCCATAACC	TCCTGACAGTAGACCCTGCAT	11302125	11302305
Chromosome 4	BVWI00129	18.202	4Bin12	InDel		scaffold194	428737	428817	81		AGTCATTCCCGTAAGCTTGG	ACAGAAACCTGAATGGAAAACA	11486971	11487051
Chromosome 4	BVWS01521	18.202	4Bin12	SSR	(TC)6	scaffold205	12825	12925	101		GGGGGATGAAGATTGGAGTT	CCCATTCTCTCACCAAAGGA	11798489	11798589
Chromosome 4	BVWS01803	18.202	4Bin12	SSR	(CT)12	scaffold205	96175	96401	227		GGCATACATTCCAACCCATC	AGGGACAGAGAGCGACAGAG	11881839	11882065
Chromosome 4	BVWI00259	18.202	4Bin12	InDel		scaffold205	98407	98547	141		GGTTGGATGCATACTCCCTTA	ACTTCTTTCGCTTCCTTGTAAC	11884071	11884211
Chromosome 4	BVWS01144	18.202	4Bin12	SSR	(CT)7	scaffold338	324266	324507	242		CGGTTCAAATGATCTCATTAGGTT	TCAAGTTGGGTTTTAGGACCA	12558538	12558779
Chromosome 4	BVWI00091	18.202	4Bin12	InDel		scaffold338	388347	388494	148		GTTATCCCACACTTCTCGTTG	AGAGAAGAGAAAATACAAAGAACCTT	12622619	12622766
Chromosome 4	BVWS02367	20.088	4Bin13	SSR	(TTA)8	scaffold136	1075787	1075938	152		ACACACACCGGAATACATGC	TGATTGTTCAATGGAGTAAATCACA	13844994	13845145
Chromosome 4	BVWS02268	20.088	4Bin13	SSR	(GA)3	scaffold136	1271465	1271847	383		GGAGTTGACCCGATTGCC	CAAATCTTCCGCATCCTC	Multiple hits
Chromosome 4	BVWS01592	24.268	4Bin14	SSR	(TTTTC)6	scaffold22	2243467	2243724	258		TTTTTCCTCTTTTTCCTATTTTCTC	GAGGCAAATTACCTTTCGCA	16053533	16053790
Chromosome 4	NW0252251	24.268	4Bin14	SNP		scaffold22	2341053	2340934		GGAAGGTATTGGTAATGGATCGTTTAGCCGCTTCAGCTTTGATATGATGCTTGCTTGGGA[A/G]ACGCCTTCTTCTGAAGATGAAGAGTCTCGCGAGGTACGTACAGACAGGCACCTCTCTTA			15956204	15956323
Chromosome 4	NW0248157	27.234	4Bin15	SNP		scaffold22	2769655	2769536		nGTGGCTGTTTCTTTCCATCACAGTCATTTTGGTTGAATGTTCATATGTTCTTTACTAAA[T/C]TGGAGTTGCACTTTACGCTTCCTCAGGATATTGGATTCAGTGTGGAGTGTGAAnGTCCTG			15527602	15527721
Chromosome 4	BVWS00102	27.234	4Bin15	SSR	(TA)10	scaffold22	2920131	2920263	133		TGTCCATCAATTTTCAACCTCAGA	GGACAGGTGGGGTTTATTCAAGTA	15376994	15377126
Chromosome 4	BVWI00343	27.234	4Bin15	InDel		scaffold41	334401	334531	131		TAAATGCATTGCAAGTAGGG	ATATTTTGGTAGGGGAGATGG	14612411	14612541
Chromosome 4	NW0249290	27.234	4Bin15	SNP		scaffold41	707369	707489		ACTATGTGGCTTATGCAGACAATCCCCTACATCCTCGGTTTGACTCCACTGTACCAGAGC[A/G]GATTCGAGACCTCCGGCGGAGATTGCAAGTTTAACCAACCATGAACTCGAAAACAAGTGA			14985379	14985499
Chromosome 4	BVWI00344	27.234	4Bin15	InDel		scaffold41	732200	732298	99		AAAAGCGCATAACAAAAGATG	TATCGCAGTCTACGCAAATA	15010210	15010308
Chromosome 4	BVWS02366	34.71	4Bin16	SSR	(GAA)13	scaffold22	1644987	1645116	130		TTTCTCCACACTTCTCTCTGGA	GAAAGGCATCAATGGAGGAA	16652141	16652270
Chromosome 4	BVWS00326	34.71	4Bin16	SSR	(TTA)16	scaffold22	1851819	1852000	182		TGAGCTTTATTTCTCATCTTCGCA	AAAATTTGGATCCTTAGAAATGGACA	16445257	16445438
Chromosome 4	BVWS00241	42.646	4Bin17	SSR	(GA)13	scaffold22	214935	215075	141		AAGAAACCTCCAGAACAGCTACCC	AGAGCAGGCACACAAACAATACAA	18082182	18082322
Chromosome 4	NW0248714	46.213	4Bin18	SNP		scaffold170	401313	401433		GAGAAGCTGATGACCATTTGATGATCAAATACTAATATGCTGTCTTCTCTTTTTCTCTCC[A/G]TCTTTCTTTCTTCTGGCATTACACATGCATGCTATGAAAGCTCTTTTACCTCCCTTGATG			18699569	18699689
Chromosome 4	BVWS00207	46.213	4Bin18	SSR	(AG)16	scaffold170	414431	414592	162		CTAATCAATTCGCTTCTCTCCCTG	TCCTAAAGGAATCGGAAAGGAAAG	18712687	18712848
Chromosome 4	BVWS00208	46.213	4Bin18	SSR	(TC)28	scaffold170	461899	462071	173		GCAAAGATTGTCTATGAAGCAGCA	GCTCATTGGCTTCTTGAATCTGTT	18760155	18760327
Chromosome 4	BVWS00124	49.914	4Bin19	SSR	(AG)15	scaffold170	1963711	1963870	160		AGAGACTTCTCATATGCAAACTTGATG	TCGTAGCTAGTCGTTCTTTTTGTGA	20261967	20262126
Chromosome 4	BVWS00125	49.914	4Bin19	SSR	(AT)27	scaffold170	2199927	2200073	147		AAGATGGGAAATGCTCACACAACT	GGCCAAAATGACCAATCTTTTTAAT	20498183	20498329
Chromosome 4	NW0248277	51.116	4Bin20	SNP		scaffold170	1360080	1359960		AGGAAACCATTGTGCAGGAAAGCCCTGAACTTGATCCATTACCTGCTGCATGAAAACACT[A/T]CAGATTGCCACATAGTGAATGAGCTCGGGTTTCCTCGTATTATGCTACACCTTGCATCCA			19658336	19658216
Chromosome 4	BVWS02220	51.116	4Bin20	SSR	(CA)3	scaffold170	1572209	1572738	530		GCAACAGACAACTCCTCGTT	GCGGCATAATGCAGACAG	19870465	19870994
Chromosome 4	NW0249610	51.116	4Bin20	SNP		scaffold170	1731463	1731343		TGGTGAATTTGAAAACATAAACAGAGTCTAGATTATATGTCATACAAGCCCTTAGAGATT[A/C]GATAAGAGATACACTTAACACAACAATTGAAGCTACGAGAAGGTAAGGAAAGAACATTAC			20029719	20029599
Chromosome 4	BVWS02335	52.752	4Bin21	SSR	(TTC)5	scaffold170	2473935	2474141	207		ATCCAAATGCTTGTTCCGTC	TAACTAGCCGGCATCTGACC	20772191	20772397
Chromosome 4	BVWS02243	52.752	4Bin21	SSR	(GA)3	scaffold170	2474512	2475002	491		AAGAAGCCTGAAGAAGGAAA	AGGAACTACTTCGACGGATC	20772768	20773258
Chromosome 4	BVWS02486	52.752	4Bin21	SSR	(AAAG)6	scaffold170	2586188	2586350	163		GGTCTAGATTTGACCCTCTCCA	CTTCACCTTCACCTTCCCAG	20884444	20884606
Chromosome 4	NW0251274	52.752	4Bin21	SNP		scaffold170	2606602	2606719		TGGTAGTATGATCGTTTGTTGGACAAAAANCATATTATGGCCTGGGTGCTATTCTTAGAC[T/C]AGTACAGTGACAAGCCAAGCTCGTGCTGAGATCTCTCTTGAAAANTTATTCAACGCTGT			20904858	20904975
Chromosome 4	BVWS02329	52.752	4Bin21	SSR	(AT)5	scaffold170	2802202	2802459	258		CTAACATCCTTTGGCATAAC	GATTTCTTGGACATACATTG	21100458	21100715
Chromosome 4	BVWS02301	52.752	4Bin21	SSR	(TAAT)3	scaffold170	2859234	2859933	700		GCACCCGAAGGTTCTAAG	AATTGGTCGTCAAATGAG	Multiple hits
Chromosome 4	BVWI00263	57.217	4Bin22	InDel		scaffold170	3106487	3106629	143		ACTAAAGATTGATGAACTAGAATTTGT	CCAAATGATTATGAATATCCTCCAAC	21404743	21404885
Chromosome 4	BVWS02425	57.217	4Bin22	SSR	(CT)7	scaffold170	3265565	3265744	180		CTAGCATGGCGACGACTGTA	TTTTACAAGGAAACCCATCTTCA	21563821	21564000
Chromosome 4	NW0252531	58.339	4Bin23	SNP		scaffold170	3828890	3829009		TATCTAACACTTCGAATGACCAAGTATGGGCCCTATTAGGGATTTGGAGACAACGCTCCT[A/G]AAACCTAAGTTGTATTCGTATTTGTCATATTTACGTTATTTATGTCTTTGACCCTAGAG			22127146	22127265
Chromosome 4	BVWS00081	58.339	4Bin23	SSR	(TC)14	scaffold170	3949435	3949595	161		ACAATTCCAGGTTTCTTTTTGGGT	AAAAACATGTGGCATGTGCATACT	22247691	22247851
Chromosome 4	NW0249315	60.514	4Bin24	SNP		scaffold170	4418841	4418721		ATCGTTATTATCAACATATGTAGTAGCAATGGGAAATCAGTGGTAAACAATTTTTAAACA[A/G]TGCAGCAGTCCCAGAAAGTGCACCCCAATTATACCCATGAACTACAACTACTACAAGAGC			22717097	22716977
Chromosome 4	BVWS02372	60.514	4Bin24	SSR	(GAA)7	scaffold170	4456616	4456860	245		ACCTCAAGAAATGCGCTGAT	TGGCATAAAACTCCTCCACC	22754872	22755116
Chromosome 4	BVWI00264	60.514	4Bin24	InDel		scaffold170	4909435	4909529	95		GCAAGAGTTAGGACACAATGA	AATCCTCTACACCGTCAGAA	23207691	23207785
Chromosome 4	NW0249154	60.514	4Bin24	SNP		scaffold170	5186775	5186655		CTGTTGCTTTCAATACTATTGTGATTTGTATCTTTGAGGATGTACAAAACAGTAGCCATC[T/C]CCATATGCCTTGCCACTGGATTAGTTATACTTTTACAATTACCTTTTnGTCTATTTCCAG			23485031	23484911
Chromosome 4	NW0249862	60.514	4Bin24	SNP		scaffold170	5335655	5335535		AATCTTTCTTTCTCAGTTAAACCAAATTGCAGACTTATATTACATTCATACCTTACTGTA[T/C]ACTGATAGTTCCCATGTCTACAATCACACAGATCACATATTCTTGCACATATTTTTATTG			23633911	23633791
Chromosome 4	BVWI00265	60.514	4Bin24	InDel		scaffold170	5620025	5620107	83		AAATCTTCCTGACTTGCACA	CCTGTATAGCCTGCTTTTCC	23918281	23918363
Chromosome 4	BVWS00025	60.514	4Bin24	SSR	(AG)14	scaffold170	5784793	5784926	134		AATGCAAATTAATTAGATGAGAAAGGAA	CAGAATCACTCTCCCCATCATCT	24083049	24083182
Chromosome 5	BVWS02471	0	5Bin1	SSR	(AG)25	scaffold2	91826	92051	226		GCACAATTGGTTATTGAAGCG	CAAAATGCATGTGTTGAGCA	91826	92051
Chromosome 5	BVWS02151	0	5Bin1	SSR	(ATCCCA)6	scaffold2	227580	227850	271		TGGGACACAATTTGAAGCAA	ATTCCGACCTGGGAATAAGG	227580	227850
Chromosome 5	NW0248569	0	5Bin1	SNP		scaffold2	390253	390133		TCTACTTTTTnGAAGGTACTATGGAAAAnCTCCAGTACTTTCACCACCAAATTCGTCTCT[A/T]TGCAGGGGTCTCAATGTTGTGTTGTACATATGTCAAATGGAATAGTATGGTTGACGTAGT			390253	390133
Chromosome 5	NW0250974	0	5Bin1	SNP		scaffold2	431423	431303		GCATACCTTGATCACTTTACAAATCAAAATCTCCATAAGCTTCCGTACGTTCACATAGTC[A/G]CCAAGCTGTCCTTCCCGCAAGATATCAGATGCTAAnGGACTGCCGCCGTATGGACTTTGA			431423	431303
Chromosome 5	BVWS02295	0	5Bin1	SSR	(AT)8	scaffold2	1191615	1191903	289		AGTGATTCGACGATGCTG	CAACGAAACCTTATTATCCA	1191615	1191903
Chromosome 5	NW0248523	0	5Bin1	SNP		scaffold2	1213794	1213674		TTTAGTTCCAGTGAACCTCAATTTATTCATTCTCAAATAGGTCTTGCACTGTTCTACACC[A/G]AGTTTCTCCCATTTACTAGCTTGAACAATTGATATTATTTAATCAATATCATCAAATTCT			1213794	1213674
Chromosome 5	NW0250684	0	5Bin1	SNP		scaffold2	1712763	1712643		AATGATGTGTACATTACCTCCCACCTAGCTCACTCCAGTTTTAGATTGTTATGAATCAGC[A/T]TCTATACCTTATGAAATTTACATGTCAAACATCAGTTGTTAGAATGCTATAGCTTGTGCT			1712763	1712643
Chromosome 5	NW0249556	0	5Bin1	SNP		scaffold2	1715629	1715706		CAACGATTTGAACAGTGAAGATCAACAAAACTAGCTTGAGCATTTGATCACGAGCATACG[A/T]CGTAACGCCTTCGCTTTnCTATTA			1715629	1715706
Chromosome 5	NW0249824	0	5Bin1	SNP		scaffold2	2165558	2165477		TCTGCAGAACTGCAAAAATGGCTATTTTAGTTGATAATGATCCACTTACCTACGCACTAG[T/C]GTGTTGTGATAATGTTACCAA			2165558	2165477
Chromosome 5	NW0248917	0	5Bin1	SNP		scaffold2	2546119	2546239		TAAAAGCAGTAATTTAAGATGTTTTGTGTTTAAACCCCTGAAATTGCATCATCGTAAATA[A/G]TCTCCTATTCATGAGGTTCTATCAAATTATAATTACTAAATTCTAACTTTTTGTAAATAG			2546119	2546239
Chromosome 5	NW0248436	0	5Bin1	SNP		scaffold2	3387702	3387582		AATGCTTGAGATGAACCTATTGGAGCAATAAGAACTTGGCTGAGAAACAATGCCACTAAG[A/G]CTAAAATTGAAACTCGTGGCTAAGTTGCACAAAAGAAACACTATTTnCCTACTGAACCGA			3387702	3387582
Chromosome 5	BVWI00261	0	5Bin1	InDel		scaffold2	3552604	3552743	140		TTGAAGTTTTTCAATACAAAATGGGA	ATTCCTAACCCGGACGAGAA	3552604	3552743
Chromosome 5	BVWS00215	0	5Bin1	SSR	(TC)14	scaffold2	3566639	3566759	121		GGCTCTCCGTAACTTTGTCTTTGA	CATAAAGGAAGCTGAGTCCTCGAC	3566639	3566759
Chromosome 5	BVWS00339	4.843	5Bin2	SSR	(TC)11	scaffold2	5728527	5728664	138		TTGTTTCCTGGGAATCCTTTTTCT	TCACTCTTGTCTGGCCTTTAAGAGA	5728527	5728664
Chromosome 5	NW0248590	10.132	5Bin3	SNP		scaffold2	3933375	3933454		AAGTTGTGGAATAAACCTCATAGAACGTAAGTAAGGATTGAACTTCTTAAAGTGCCTATT[A/T]CTATGCAATTTCATGCCTTT			3933375	3933454
Chromosome 5	NW0250541	10.132	5Bin3	SNP		scaffold2	4176214	4176334		AGTCATCAAAGTCATAAAACCAGGTCTCAGGAGAACCAGAATTCATGCAAGCTTATAAGT[A/G]GTGCTGGAACAGGTGAATCTATGCACTCTGCTTTGGGTAAGTGCAAGTCAAACAGTACAG			4176214	4176334
Chromosome 5	NW0250483	10.132	5Bin3	SNP		scaffold2	4754110	4754230		CACCAGCACTCCACCGATCATTCTGTAGCATCTTCTTGATGGGTCAAGTGGCTCAATTGC[A/C]GAAATGACCAGAGAGTGCTCACTGACTTCCATTTCAAGTTCTGTGATTTTTGAGTATATC			4754110	4754230
Chromosome 5	BVWS02370	10.132	5Bin3	SSR	(TCT)5	scaffold2	5324853	5325053	201		ATGGAAATTTGGAGAAGCCA	GATCGTAGAAACCCGAACGA	5324853	5325053
Chromosome 5	NW0250460	10.132	5Bin3	SNP		scaffold2	6232068	6232188		CGCATACCAAAGTAATAAATCGGAAGAAAACAAAACCCAGACCTACTGAACTGAAGGAGT[A/C]AGAGAATTCATCCAGATGGTGAGTCCCAGAAACTCAGAAATTCTTTTCTGCACCTATGAA			6232068	6232188
Chromosome 5	BVWS02422	10.132	5Bin3	SSR	(GAA)10atccattttcttcccctgcttctcttctgcacgtaatttcttgtcaaatata(AT)7	scaffold2	6367817	6368082	266		ACCTGATAACTCGTGCGCTT	AGCTCAATTTCACAGGCGAC	6367817	6368082
Chromosome 5	NW0249344	10.132	5Bin3	SNP		scaffold2	6498910	6498790		CAGCTGCCACATTTCACGAAGGAGCTAGCCAAGAGATGCCAAGAGAACCCTGGAAAGAAC[A/G]TAGAGACAATATTTGACCTGGTGGAAATGGAGGACGAGGAGAGACGTGAACTGCTTCAGA			6498910	6498790
Chromosome 5	BVWS02405	10.132	5Bin3	SSR	(AG)7	scaffold2	6722577	6722839	263		GTCGTCACCGGTTGCTTAAT	CCTGAGCCACTTTCCTCAAA	6722577	6722839
Chromosome 5	BVWS01498	10.132	5Bin3	SSR	(AATA)5	scaffold2	6974299	6974562	264		ATGAATGGCAATTAAGGGCA	TGCATAGGCAGAAGCTGTGA	6974299	6974562
Chromosome 5	NW0252517	10.132	5Bin3	SNP		scaffold2	6976522	6976641		CAACCTAAAGCCAAACAACTCAAAGAAACCACACCAAAAAGCCCAAGCGAAGTCACTAAC[A/C]CCTATGATCCAGGCCCTTAGTTGTCTTCCTACAAGAAATACAACAATGCGGCCTAACCA			6976522	6976641
Chromosome 5	BVWS00253	10.132	5Bin3	SSR	(GA)14	scaffold2	7029486	7029642	157		TTTATCTATGTTGCTTCCCCTCCA	TGTGGGCTCAAAATGAAGAAGATT	7029486	7029642
Chromosome 5	NW0252146	10.132	5Bin3	SNP		scaffold2	7070482	7070600		CTACAAAAATATTGAGAATGGAAAATTAATATAACATCCCAAAGCATATAACTAGGAGGA[T/C]NAAAAAGGCAAAAGAGTCGACATCATAACTTACATAATCTGCATCTTCCTCACTGCGAA			7070482	7070600
Chromosome 5	BVWS02286	10.132	5Bin3	SSR	(TC)3ttcttcttagctctcttgtgagttcccaactttctcttagccacttttagtg(CT)3	scaffold597	354699	355067	369		GGAATTTGATCCGGGAAGT	CCCTAACATTATGGGAAATAGA	8401863	8402231
Chromosome 5	BVWI00076	11.294	5Bin4	InDel		scaffold597	1480282	1480422	141		TGAATTACTTTGTTCATCTTATTACC	AAAAAGAAAGTCTGTCTGCAT	7276508	7276648
Chromosome 5	BVWI00075	14.101	5Bin5	InDel		scaffold597	887400	887549	150		TCATCATTCGATACTTGACACT	ATCTCCAACCGGTACCATTA	7869381	7869530
Chromosome 5	BVWI00074	19.339	5Bin6	InDel		scaffold597	635347	635453	107		CCCGAGGAAAGACTCGAAAC	TCTCAAATGGCTCCGGACTT	8121477	8121583
Chromosome 5	BVWI00073	20.721	5Bin7	InDel		scaffold597	34946	35037	92		GGTGTTTCAGATGTTGCTGA	CCTTTACCATTTGACCCTACG	8721893	8721984
Chromosome 5	BVWI00021	23.653	5Bin8	InDel		scaffold92	28395	28534	140		AGCGATTGAAATGGTTAAACG	TTCTTTCCTACGTTGGCATT	8786324	8786463
Chromosome 5	NW0248236	23.653	5Bin8	SNP		scaffold92	50798	50918		TGGTCCGGATTATGTTGGTTCTTTAGATCTGGCGATGGTTTTCAAGACTAAGCGTTCTGT[A/G]GTGGGTTCACGTTCAGCAGAATGATATGATTCTGCAAGAAAACAATTCAAACGATTAATT			8808727	8808847
Chromosome 5	BVWI00278	23.653	5Bin8	InDel		scaffold92	210130	210241	112		CGTTACGTTATACTTCCCTCCA	AGACTAAAGAGAAAGTAAAGTCGAAAT	8968059	8968170
Chromosome 5	BVWS02381	23.653	5Bin8	SSR	(CA)8	scaffold92	660549	660813	265		GATGTTCCTGCCTTTTGGAA	CACCTTTGAATTTTAACCCCC	9418478	9418742
Chromosome 5	NW0248874	23.653	5Bin8	SNP		scaffold92	671400	671280		AACTCAAATTCTTCAAGCCACACAACTTGGAATCTAAGAGCCCTATGATACACATGCAAA[T/C]ACATTCCnACCTTGGAGAAAnGAAAACCATATGTATACACATAAAAAGTACACCCCnAAC			9429329	9429209
Chromosome 5	BVWI00277	26.002	5Bin9	InDel		scaffold92	526698	526840	143		TTTAGAAAAATCGGCTATAAGCA	ATAAAGTAATATGTTCAGTATGGTCA	9284627	9284769
Chromosome 5	BVWI00024	27.554	5Bin10	InDel		scaffold92	984432	984568	137		TCCATAATTTACCGTTCAAGGAA	TGGGAAAGGTAAGTTCTCACT	9742361	9742497
Chromosome 5	NW0249651	27.554	5Bin10	SNP		scaffold93	25374	25495		TGTGTGTTTGACCCTCTGCAAGGTCGAACATTTGGGTGAGTTGGTCCGAACTCAGAGAAT[T/C]GTAGGACGAAGAGTATGGAGAAGGTAAGTCCTCAAAGCCTCCTCCTTGATTTnCCCTTTT			9893467	9893588
Chromosome 5	BVWS01068	27.554	5Bin10	SSR	(AAT)6	scaffold93	174863	175122	260		CGGCCCACAATGTTAATTTC	CACCTGGCAACATGTTCATT	10042956	10043215
Chromosome 5	BVWS01067	27.554	5Bin10	SSR	(TA)9	scaffold93	299857	300134	278		CCTGATCTATTGCCTAGTGATAGAAG	TGGAAAACGAAAGTTGTCAAAA	10167950	10168227
Chromosome 5	BVWS02259	29.592	5Bin11	SSR	(AG)3gaaaaaagttttaaagtaaaattgcatctaccgaaaatgttatatcaagtatacgaactt(TA)3	scaffold93	431984	432541	558		GCTGGACCTTTAATCTTG	TAACCCGCTCTATTCACT	10300077	10300634
Chromosome 5	NW0250824	29.592	5Bin11	SNP		scaffold93	447465	447585		TATTTTCAATGAGATGAATGAAAGAGACACCATCTCATGGAATTCCATCATCTCTGCTAA[T/C]GCACAAAATGCACTACATGAAGAATCATTTAGGTATTTTCACTGGATGCGCTTAGTCCAT			10315558	10315678
Chromosome 5	BVWS02440	29.592	5Bin11	SSR	(AAT)15	scaffold93	755925	756164	240		TCAAATCCAACCAAATATTGC	GAGAAGGAAACATCACCAACG	10624018	10624257
Chromosome 5	NW0251191	29.592	5Bin11	SNP		scaffold93	1129495	1129376		GTAATTTATCTGACACCTTTGATGCTGTTACATCAAGAACTGAGAAGCATCCAGCTGCAG[A/G]ATGTCTCGAAGATTTGGTGGAAGAATTTGAAGACCAATTTGATGTAGGACCTGCACTTA			10997588	10997469
Chromosome 5	BVWS01686	29.592	5Bin11	SSR	(TA)6	scaffold93	1308440	1308686	247		TGGATAGAATGGAAAGCTCTGA	TCCCACACATCATTCCAAAA	11176533	11176779
Chromosome 5	BVWS01163	30.952	5Bin12	SSR	(AAT)9	scaffold93	2181446	2181614	169		GGTTGACAACACTCCCTTAGC	AGCTTAAGAACAAGGCGCAA	12049539	12049707
Chromosome 5	NW0248707	31.666	5Bin13	SNP		scaffold93	2633551	2633431		CTAGACGGGTCTCTATCAGTCTAAGCTCGTCGTTGATACGGGGACTACTACTGTGGACGT[A/C]AAGTATGGTCTCATCAnGTACATGATGATGAACTGGGTCCTCATGGAATACGTCCTCACG			12501644	12501524
Chromosome 5	BVWS00854	31.666	5Bin13	SSR	(ATT)8	scaffold93	2653633	2653758	126		TTCCCTCATGGGTAGGTGTC	TAGGGGCTCTTTCATCCCTT	12521726	12521851
Chromosome 5	BVWS01455	32.863	5Bin14	SSR	(TTTTTC)5	scaffold93	2806977	2807222	246		GCAAGATGTGTCTGCCACC	TGCTGAAGTTCCAAAAACTGAA	12675070	12675315
Chromosome 5	BVWS01511	32.863	5Bin14	SSR	(AAT)6	scaffold93	3490653	3490870	218		CCTACCCCATAGTTTTGGCA	CCTCGAATGTGTCGACTTGA	13358746	13358963
Chromosome 5	BVWS00419	36.54	5Bin15	SSR	(AAT)5	scaffold93	3572896	3573080	185		GATGGAAGCTCTCCCTTTCC	TCATTCCCGCTCTCTTCATC	13440989	13441173
Chromosome 5	NW0249520	36.54	5Bin15	SNP		scaffold93	3665648	3665768		AGGATGCTTTTATCATGATATTAAGTGTGGTCTTCAAATCAAGAATGGATAATAGGCCTT[A/G]AAATGAACAGGGGACTACTGTnGAGGAGATTTATATAAAAnCCAAGTGTTGGTAGTATCA			13533741	13533861
Chromosome 5	BVWI00194	39.576	5Bin16	InDel		scaffold24	738556	738703	148		AATGTCAAATCATTGCCGAT	GCTCCTTCTATAAGCAGTCT	15947084	15947231
Chromosome 5	BVWS02096	39.576	5Bin16	SSR	(TC)7	scaffold24	1558908	1559013	106		GGTCCTCTCGAGGTTGAATG	CTTGAGGCATAGCAGCATTG	16767436	16767541
Chromosome 5	BVWS01374	39.576	5Bin16	SSR	(TA)17	scaffold426	290820	291066	247		CTGAACGGGGAGAGAGAGTG	TGAGTGGTGGTTGAGCAAAA	14262746	14262992
Chromosome 5	BVWS01752	39.576	5Bin16	SSR	(AT)7	scaffold426	360195	360374	180		GCCTACATTTATTGCACTATTACACA	CCAATAGCGAATGGAAAATGA	14332121	14332300
Chromosome 5	BVWS00705	39.576	5Bin16	SSR	(GAA)5	scaffold426	557986	558214	229		AAGAAGTTGTGCGGTTGAGG	AGTGGGACCCATCTTCACCT	Multiple hits
Chromosome 5	BVWS00464	39.576	5Bin16	SSR	(GAA)7	scaffold426	581333	581604	272		TCCCCTTGATCCACTGTCTC	TCAAACCTTCGCCTTCAATC	14553259	14553530
Chromosome 5	BVWV00018	39.576	5Bin16	SV		scaffold57	245107	245600	494		ACTAAGTCAGGAGTGCGTCA	AGGGAGGCTAGGGAGTGAAG	15077943	15078436
Chromosome 5	BVWV00019	39.576	5Bin16	SV		scaffold57	353906	354338	433		TCGCAAGTTTGTGTCCTAAG	TCAAACTTGGTCCGTTTTGAT	15186742	15187174
Chromosome 5	NW0249779	39.576	5Bin16	SNP		scaffold650	56510	56630		TTCACAAACAAAGGCGTCTTGACATAGAAGGAATTTACCTAAAAGAGAAAGAAAnGAAGT[T/C]GATTCAACAGAAACTTTACTCCTTCTTGAGGCTATAAATTTGGCAATCCATCTTGCATAC			13872149	13872269
Chromosome 5	BVWS00971	39.576	5Bin16	SSR	(AT)9	scaffold650	65269	65493	225		TTTATTGATCAACGAAATGAAAAA	GCACTGCAAGTCTCACAACAA	13880908	13881132
Chromosome 5	BVWS00354	39.576	5Bin16	SSR	(TTC)12	scaffold738	92488	92600	113		GCTTTCCATTTTTCCCATTTCTCT	AGAAGAAAAAGGGAGGAGCAATCA	13762547	13762659
Chromosome 5	BVWS01950	39.576	5Bin16	SSR	(TGG)5	scaffold738	96128	96251	124		TTGTGTGGTTGCTTTGTTGTT	TCATTTACAGCAGCCAGCAG	13766187	13766310
Chromosome 5	BVWS01433	41.309	5Bin17	SSR	(CTT)8	scaffold10	71038	71190	153		GCATGGTTCGAATAGCCATC	GGTGTCCTTGAAATGGGAAA	17009637	17009789
Chromosome 5	BVWS00651	41.309	5Bin17	SSR	(TA)14	scaffold10	140763	140925	163		ATCCAAATTTGATGGGTTGC	AGGATATGAATGGGGAAGCC	17079362	17079524
Chromosome 5	BVWS00652	43.503	5Bin18	SSR	(ATT)7	scaffold10	597011	597293	283		CGACAACACGTGACACACTT	CGGCTGGAATTAAAAGAATCTC	17535610	17535892
Chromosome 5	BVWS01953	43.503	5Bin18	SSR	(AAT)6a(AG)6	scaffold124	214563	214773	211		CCATTATTGTTGAAAGTGTCGG	CCTTCTTGCCGTTCAAACTC	19355382	19355592
Chromosome 5	BVWI00116	43.503	5Bin18	InDel		scaffold124	221243	221383	141		TCAATATTGCTTTCCTAGTCCA	CTGTTTTCTCAGCTCATTAAAGT	19362062	19362202
Chromosome 5	BVWS00482	43.503	5Bin18	SSR	(AT)6	scaffold234	84501	84700	200		AACTCTCGAGATGCCCTTCA	CAAACCTTTAAGTGCCTGGG	18709456	18709655
Chromosome 5	BVWV00049	43.503	5Bin18	SV		scaffold234	85641	86203	563		CTCCTTCTGCGTTGTTGGTT	TTTTCGTTAAGGTGGTGTCATTTA	18710596	18711158
Chromosome 5	NW0248752	43.503	5Bin18	SNP		scaffold234	232410	232530		GAAGCCAACATAGAGGTACCCATTATCTTGGGAAGACCTTTCTTAGCTACTAGACGTGCC[C/G]TGATTGATGTCTGAAGGAGTATTAACGATTCGAGTGGATGACCAGTAGGTAAAATTTAAT			18857365	18857485
Chromosome 5	BVWS00455	43.503	5Bin18	SSR	(TA)7	scaffold368	13191	13373	183		GGGAAATTCCTTGGACATCA	AAAGGGAAGGTGAAAATTGC	18011354	18011536
Chromosome 5	BVWS00658	43.503	5Bin18	SSR	(CT)13	scaffold368	343906	344174	269		TTAGCCTAAGCAAGGGTTTTT	AAGTACACATTTTAAACAATCAATCCA	18342069	18342337
Chromosome 5	BVWI00015	43.503	5Bin18	InDel		scaffold91	422764	422860	97		GCAAAATTGTGCTAAATTCTCAATAA	TCCTTTGCTTATCGTGGTTAAT	19879912	19880008
Chromosome 5	BVWI00016	43.503	5Bin18	InDel		scaffold91	574066	574179	114		AGACCTAAGAAACACAATTATCCAG	GGAAATTTCTCAACTGTAGAAGGA	20031214	20031327
Chromosome 5	BVWI00158	46.416	5Bin19	InDel		scaffold193	211746	211879	134		TTCACATATATCATTATACCCCAATAA	GGTTAAGAAAATACAGGTCCAA	20602282	20602415
Chromosome 5	NW0248406	46.416	5Bin19	SNP		scaffold193	274379	274257		GAACAACAGGCTAACCTCATCATAAAGAGAAACTTGTATATATCCATACCCTGCACTGAT[T/C]GAGTGCGGTTCAATTTTGTCCATCATCATCCTGTAGTAAATAACTCATAGCTCCATGTAG			20664915	20664793
Chromosome 5	BVWS01557	46.416	5Bin19	SSR	(AT)10	scaffold193	349357	349633	277		CGGGAGACTTTTCAGATTGG	TCCGCATCGTGTATTCAACT	20739893	20740169
Chromosome 5	BVWI00159	46.416	5Bin19	InDel		scaffold193	605406	605538	133		AACACTCGACCCTACTCTTAC	GGGTTTAGTATCATTGTAGACAGAAA	20995942	20996074
Chromosome 5	BVWI00160	46.416	5Bin19	InDel		scaffold193	623386	623469	84		AATTTTAATGATTGCTTCATACTTGA	ACTTCTTATGACAACTTGCTAC	21013922	21014005
Chromosome 5	BVWV00037	46.416	5Bin19	SV		scaffold193	841111	841723	613		TGTAATCATCCACTACTCTTCG	GGAATAAACCTTGTTCGATTACC	21231647	21232259
Chromosome 5	BVWS00955	46.416	5Bin19	SSR	(AAT)5	scaffold193	863361	863589	229		AGACATTATTTGGTAGTGTAATTTGTG	TTGCCAATGGATCGGTATTT	21253897	21254125
Chromosome 5	BVWI00092	46.416	5Bin19	InDel		scaffold46	114129	114269	141		TGATCTCCTCTCTACCTATACCTC	CCTCTAGGGCTCCTAACACC	21606451	21606591
Chromosome 5	BVWS00316	46.416	5Bin19	SSR	(TTTA)5	scaffold465	111520	111661	142		CTTGCAGTTCTCGCATGACATTAC	TCAGCCTTGGGAGAAATATGGTTA	20228352	20228493
Chromosome 5	BVWS01999	46.416	5Bin19	SSR	(CTT)9	scaffold465	207886	208156	271		TTTCCAACTCCCTCTCTTCAG	AGCGGCGTTGTTGAGATAGT	20324718	20324988
Chromosome 5	BVWS00769	47.015	5Bin20	SSR	(TC)15	scaffold46	188016	188200	185		CGAAGAGAGAGAGAAGGCGA	GCCAATAAATCACCGGAAAA	21680338	21680522
Chromosome 5	BVWS00362	49.163	5Bin21	SSR	(CT)13	scaffold1	145303	145419	117		AGCAATTTTCCAAAACATGTAGGG	GTGAAGAAGAACGAGAGGGCTG	22186619	22186735
Chromosome 5	BVWI00178	49.163	5Bin21	InDel		scaffold1	161224	161369	146		TTGGGTAACTACCCGCTCCA	ACGACTAGGGCATTCCAACG	22202540	22202685
Chromosome 5	BVWS01099	49.163	5Bin21	SSR	(ATG)5	scaffold1	327690	327905	216		CGGTTGGATGTTTTTCTCAAA	TTCTTGAACCCTGCCACTCT	22369006	22369221
Chromosome 5	BVWS01643	49.163	5Bin21	SSR	(AATA)5	scaffold1	333953	334108	156		CCCCCACTTGTGCTATGAAA	GCGGCACCCAACTAATCA	22375269	22375424
Chromosome 5	NW0248943	49.163	5Bin21	SNP		scaffold1	706632	706512		CACAGGTTGATTATACAACCAGGAGCTTTATCATTAGTCGACGCATATTTGTTGAGATGA[A/G]GGTAAAGGAACCAGATGTTTCTCTCGACCCTATTCCTGACAAATACCAAATGTTTTCTCA			22747948	22747828
Chromosome 5	BVWS01968	49.163	5Bin21	SSR	(AAT)5	scaffold1	1004650	1004997	348		AAAGGGACAGTGGAAGCAAA	ACATTCAATCTTACTCCAAACCA	23045966	23046313
Chromosome 5	NW0250877	53.039	5Bin22	SNP		scaffold1	1399172	1399060		GGATCTTCGTCGGTTCTTCTCACTCCAGTCTTGAAAATTCATCGTGTGATTC[A/G]TATAAAGAGCGATCTTAATCTTATTCACGTTTTCGATCTCTTTCACCACCACACTATGAT			23440488	23440376
Chromosome 5	BVWS00327	53.039	5Bin22	SSR	(TTTTA)4	scaffold1	1544489	1544646	158		GAAATGTTCCTTGCTTCCTGTG	TTGTTCTGTTCAGCATTCAAAGTT	23585805	23585962
Chromosome 5	BVWI00193	53.039	5Bin22	InDel		scaffold1	1633564	1633707	144		CAGTAATGTCAGAATACTAGAGAACA	GAAATTGCACAACTCTAAGAAAATAG	23674880	23675023
Chromosome 5	BVWS02394	69.664	5Bin23	SSR	(TA)6	scaffold108	3570634	3570912	279		CCTGGAATTTCATTTGCCAT	TGATACCCCACTCCCACAAT	27375004	27375282
Chromosome 5	BVWS02482	69.664	5Bin23	SSR	(AG)8(TG)8	scaffold108	3766347	3766521	175		AGACAGGGAAATCGCAGAGA	GGTTAAAGGACGTCGGGATT	27179395	27179569
Chromosome 5	BVWS02229	69.664	5Bin23	SSR	(AT)4	scaffold108	4171680	4171831	152		GTTTGCGTGGGTGAACTATA	ACTAAGAACACCAACGACCC	26774085	26774236
Chromosome 5	NW0249733	69.664	5Bin23	SNP		scaffold108	4277766	4277886		CTGAGGAAAGGGAGAAATCTGTTTGGTTAGACTTTACCATGCCTTCCTTGTTAGCCTTGT[T/C]GAGGATCCCACTTTGAAGAAATGGAGAGACCTCAAAATGTTTATAAGATAATGGGCCACT			26668150	26668030
Chromosome 5	BVWS02445	69.664	5Bin23	SSR	(AAT)10	scaffold108	4375281	4375530	250		GAACTTTCAAATTTACAACAACAAAC	CAATTTAATCCCTTCCATGC	26570386	26570635
Chromosome 5	BVWS02447	69.664	5Bin23	SSR	(TAT)15	scaffold108	4392818	4393040	223		CAGAGGAACGAGAGGGAGTG	GGGGAGCCCATATTTTAACC	26552876	26553098
Chromosome 5	NW0248177	69.664	5Bin23	SNP		scaffold108	4741387	4741487		GATGCCCTACGACGTCGCCGTGCGGATAGCATTAGCTTCG[T/C]TCGAACGAAATTTGTTGCCGGACGTCGTCATTCGAAGGTTCATCCGCTTGTTAATCGCCA			26204529	26204429
Chromosome 5	BVWS02408	69.664	5Bin23	SSR	(CAG)7	scaffold108	4916445	4916712	268		TGACAATGGGAAAAGCATGA	GCTGGACTGCGAGCTACTCT	26029204	26029471
Chromosome 5	BVWS02380	69.664	5Bin23	SSR	(AT)8	scaffold108	5338717	5338878	162		TTTCGCTGTCTTGGTTTTGA	CCGAAGAATATCCATCCCCT	25607038	25607199
Chromosome 5	NW0251335	69.664	5Bin23	SNP		scaffold108	5521513	5521630		GGGTGAAGGCAAATTTAATATTATATTAATTAATAGGTGGGATATTCAATTTGAGCCCAA[A/G]CAGCTTCAGCATCTTTAGCTTTATNCTNGAAAAACAAATGCCTTTACATATTTCTTGTC			25424403	25424286
Chromosome 5	NW0249019	69.664	5Bin23	SNP		scaffold108	6083747	6083627		CTCCCTGACCAAACATTTCATTCAAAAAGACAGCAACATCAATTCACTTGCAGCTTCTTC[T/C]TGATGGTGGTGTAGAGATTAAAGTTCCGTCTCTGTAAGCGACTTTTTnCTTCTTTCTTTC			24862169	24862289
Chromosome 5	NW0247978	69.664	5Bin23	SNP		scaffold108	6723663	6723783		TGCTTTGATAAGTTATCAAACAATGTACTAATGTAATTGAAGGTATGGAATATAGGATGT[T/C]ATATCGCTTATATTTGAGAAGGCCGTATTTGAGCCCACATTTTGCCCTATGTATGCACTT			24222253	24222133
Chromosome 5	NW0249248	71.307	5Bin24	SNP		scaffold108	2603592	2603712		CTTATTACTTTTTGACTGGGTATTTACACTGAAAGGGACCCATTATATGAACAACGAAGC[A/G]AGATTGACAATAGTTGATTTCACATGATTTCCTATAAAATACTCTAAAGTTCTAACAAGT			28342324	28342204
Chromosome 5	BVWS02228	71.307	5Bin24	SSR	(CTT)3	scaffold108	2608030	2608410	381		TCCAAAACTGATGTCCTA	CCTATCCTCTAAACTCCC	28337506	28337886
Chromosome 5	BVWS02435	71.307	5Bin24	SSR	(TAT)11	scaffold108	2931842	2932049	208		TCAATTCCAATCATCCATCC	TAATGGCCGGACTTTATGC	28013867	28014074
Chromosome 5	NW0247929	71.307	5Bin24	SNP		scaffold108	3149831	3149711		AGAGTCATCTTGCCCTTCCTCCTCCTCCTCCTCATCATCATCTTCTTCCTCTTCCTCATC[A/G]TTGTCACCCTTATCAATTCTGCAAGACTTGAGAAAAGAGTAAGTAGTGAGTTTTnCAGAG			27796085	27796205
Chromosome 5	BVWS00087	72.147	5Bin25	SSR	(GA)16	scaffold108	2905693	2905822	130		TCAGTTTTCAGACATCAAATCCTTG	GATCGGATCTTTGCATCTGTAGC	28040094	28040223
Chromosome 5	NW0250872	74.455	5Bin26	SNP		scaffold108	2476189	2476297		TAGTGAGAACCCTAGCCAAAACTAATGAATGAGTGCTCTCCAATTGC[T/C]TATTTGATTTATTTTGTTGACCTTCATAAATTGATTATAGGGTTACTTGCTTTTGTTACA			28469727	28469619
Chromosome 5	BVWI00228	74.455	5Bin26	InDel		scaffold108	2594579	2594674	96		AGTGGGTGGATAACCGTCGT	CCGAAATTCGCCCTCCATTC	28351242	28351337
Chromosome 5	NW0249440	76.528	5Bin27	SNP		scaffold108	1681748	1681868		GCATAATCTTGGCCATAGATATTTTnGAATGGACTCCAGCACTGGATACCTACACAGAAT[A/G]GAGGTTAGAAGTTTCCGATAACCGAAAACTGACCATTCATCAGTCCAGTGTTACTTACAG			29264168	29264048
Chromosome 5	BVWS00106	76.528	5Bin27	SSR	(AG)13	scaffold108	1688184	1688328	145		TGGCCTAGAAGATTATTGAGCTGC	CATTATCACATGGCAGATAATGGAAA	29257588	29257732
Chromosome 5	BVWI00227	76.528	5Bin27	InDel		scaffold108	1770035	1770164	130		CGTAAAGAATTTGTTGAGTCGAA	TTAAATAAAATCTCATAGTGGAAAGC	29175752	29175881
Chromosome 5	NW0249342	76.528	5Bin27	SNP		scaffold108	1872011	1871891		GTGTGCTAAAnTTTnTTACTGATTTTAGCAGGAATGGGAGATTATTAACGATCTGAGAGC[A/G]GACATGGCTAGACTTCAACAAGGCATGAATCATATGCAGAGGATGTTGGAGGCTTGCATG			29073905	29074025
Chromosome 5	NW0248651	78.739	5Bin28	SNP		scaffold108	981760	981880		TCTTTCTGAACAGATTATAATGGTTGTGAAGTTCTCATCTGCTGCTTGATGTCAGTGGGA[A/T]GCTGAGCAGAATTTTCAGGCAGCATCACAGCAGCTGCAGGCATGGCTTGGTATTGAGAAG			29964156	29964036
Chromosome 5	BVWI00226	78.739	5Bin28	InDel		scaffold108	1108587	1108719	133		CTGTATCGCCATTCGTCAAC	AGTATTCTACCATTTTGGTTATTGTCA	29837197	29837329
Chromosome 5	BVWI00225	81.249	5Bin29	InDel		scaffold108	799760	799892	133		TGAAAATGATTGAACTTTGTTAGACT	TCCAACTATAACTGAAAAATACATCG	30146024	30146156
Chromosome 5	NW0248728	81.249	5Bin29	SNP		scaffold108	912176	912056		TTCTAATAAGCTATCAAAGAGGCTTTCAGCTATCGGTTTCGTGGAAGAATTATTCGAAGA[T/C]GGCTCCGCCATGCTGGCAGAAAGGTAGGTCTTTCCTGTCTGGGTCCTTTTCTATACATGT			30033740	30033860
Chromosome 5	BVWS00127	85.288	5Bin30	SSR	(TCT)9(TC)13	scaffold108	55497	55651	155		GCTTTAGTTGCTGCAAGATCACAA	CATACCTTCTGCTTCCTCACATCA	30890265	30890419
Chromosome 5	NW0249641	85.288	5Bin30	SNP		scaffold108	79379	79499		TGATTCTCCGCTTCTTCTCACGAGAAATCTCTTACACAGAAGCTCATCGACTCCATGTCT[C/G]TCACCCACTGGGAAGGATCTCCGGCTTAGAGACCAGAGTGGGCCTATTGAGATATTAGGG			30866537	30866417
Chromosome 5	NW0251196	85.288	5Bin30	SNP		scaffold108	417379	417498		TACAGCCAAATGGTTCAACTTCGCAAACTCGGTACATCCACAGGGGACGTGGTAGAGGAA[A/G]ACGATTTGGGGTAATGTGTACTGAACTTACGTTGTTTAATAAATAGGAACGCCTCTGGT			30528537	30528418
Chromosome 5	BVWS02365	85.288	5Bin30	SSR	(CAG)5caacaacaacagcatcctcagctgcaacaacaa(CAG)5caacaacagcatcctcagctgcaacaacaa(CAG)5caacaacagcatcctcagctgcaacaacaa(CAG)5caacaacagcatcctcagctgcaacaacaacaacagcagcagcaactttctcaaata(CAG)5caactttctcaaata(CAG)7	scaffold108	561068	561427	360		AGCTGCAACAGCAACATCAG	GCTGGCTTTGAAGCTGTGAC	30384489	30384848
Chromosome 5	NW0251141	85.288	5Bin30	SNP		scaffold108	643377	643258		CAGACATTAACAACAGATAAAGAGGGTAACACAATCACTAATCAGAATGATGTAAAGTTA[T/C]AGATATCTGATTTGCATCTATCTACCTCCTTTCTGAGCATAGCTTCCTTTTCCCGCATC			30302539	30302658
Chromosome 5	BVWS02255	85.288	5Bin30	SSR		scaffold108	695799	696001	203		ATGTGGCGTTCGATGGACTG	TTCATCTGCGGCATCTGTAT	30249915	30250117
Chromosome 5	BVWS01050	85.288	5Bin30	SSR	(AT)12	scaffold227	112780	113008	229		GAATTTGCTTCAGCCTTTGG	TTCATTTCTAGGTTGGTTTTAAGATTT	31059695	31059923
Chromosome 5	BVWS02383	85.288	5Bin30	SSR	(TCT)8	scaffold257	540664	540805	142		CGCAATCTCGTGTGACATCT	TTACAAACAAGGTCCCAGGC	33174002	33174143
Chromosome 5	BVWS02355	85.288	5Bin30	SSR	(AT)6	scaffold257	1379764	1379940	177		AGGAATGGATGGGCTTTCTT	TTCAGTGTTCAAATTCTTCAGCA	32334867	32335043
Chromosome 5	BVWS02409	85.288	5Bin30	SSR	(CTT)14	scaffold257	2249919	2250150	232		AGACCCCGCCATTACAGACT	CACTCCTTCTCCCACCAAAA	31464657	31464888
Chromosome 5	BVWS02234	85.288	5Bin30	SSR	(AG)4	scaffold257	2555830	2556038	209		ATTCAAACAGCAATAGCAGGAG	CAAGGACATCGGCCCAAA	31158769	31158977
Chromosome 5	BVWI00257	90.232	5Bin31	InDel		scaffold257	1630960	1631071	112		CAATTCTCACTGACTGTTGG	CAAACCAAACGGCTAATGTA	32083736	32083847
Chromosome 5	NW0248146	90.232	5Bin31	SNP		scaffold257	1927804	1927685		TTGCTGAATCTTACCCTGATATTTTCTTGAAAATGAGATGTAAGTTCCTCTGCATATGCT[T/C]CAGAAAGCTTAAAGTACAAGACGATACTCATTCCTTCTCCGTCGGTTTCTCCTTGAAAAn			31787003	31787122
Chromosome 5	BVWS02371	94.339	5Bin32	SSR	(TC)8	scaffold257	882082	882227	146		TTTGGTCAACCCACAACAGA	TCCCACTTAAGATCATGGGAA	32832580	32832725
Chromosome 5	NW0248972	94.339	5Bin32	SNP		scaffold257	1077730	1077610		CTCCTATAGAATAGTTACAAAAAnTCTTCAAAACCGAAGCCCAAAGTGAAACATGAAAGC[A/G]GACAAAGGGCCAAACTTCACTAGGGTCCTTGTCTACCCCTCTAAAAATCCTATTACTATT			32637077	32637197
Chromosome 5	BVWI00255	96.365	5Bin33	InDel		scaffold257	6915	7052	138		ACTCTAGTGATAGCCTAGATAAAAGA	ACAACATTTTGCTTTACATCGTTA	33707755	33707892
Chromosome 5	BVWS01111	96.365	5Bin33	SSR	(TA)8	scaffold257	164246	164433	188		AACTCTCACATTTTGACCGACA	GTTTTTGCCGCGAGATTAAA	33550374	33550561
Chromosome 5	NW0248371	96.365	5Bin33	SNP		scaffold257	474812	474915		GAAGAAGAAGAAGTCGTCGGGTTTCCTGGGCCGGCTCAGGAACCTAGGTTCACTCCGGCG[A/G]AAATCCAGGAGCTTTGGTCTCTACTCGAAGATCCTACCAGGTC			33239995	33239892
Chromosome 5	BVWI00256	96.365	5Bin33	InDel		scaffold257	509678	509802	125		CAAGTTCAGCAGGAGTTGTC	ACAAAGAGACCCATCTGACT	33205005	33205129
Chromosome 6	BVWS00263	0	6Bin1	SSR	(TC)18	scaffold2537	275468	275608	141		ATGAGAAAATCTAGGGGTTTGGGA	TCCCTTACCCTTTTTCCATCTCTC	1957150	1957290
Chromosome 6	BVWS01840	0	6Bin1	SSR	(TC)7	scaffold2754	63721	64000	280		GCGATGCAGGTAACAAAATG	CATTCACCATTCGGGAATACA	2212826	2213105
Chromosome 6	BVWS01842	0	6Bin1	SSR	(TA)12	scaffold2754	153026	153304	279		TGGCTTACAAAGACTGAAGTGC	CTGGGCCAAGCATGAATAAT	2302131	2302409
Chromosome 6	BVWI00183	0	6Bin1	InDel		scaffold642	241160	241242	83		AGAGTATAAATTGAATGTGTGATTCG	TGAATTTATCATAACCCATAAACAGG	241160	241242
Chromosome 6	BVWI00184	0	6Bin1	InDel		scaffold642	252870	253011	142		TTTTCAAATATAAGAAGATTAACCACA	AGTTTATCTGCAACGAACTAC	252870	253011
Chromosome 6	BVWS02351	0	6Bin1	SSR	(AT)12	scaffold642	257531	257736	206		ATCCAAACCCGTGTGAGAAG	AACCAAACACACGTGAAGCA	257531	257736
Chromosome 6	NW0248105	0	6Bin1	SNP		scaffold642	1179647	1179740		AAACTGCAATTGCAACACATGTTTCAAGATTCCTTATGCAATTGGGCACTTCAGAGTTTG[T/C]GCAAAATCAGACTTAATGAGTTAAAACCACTTC			1179647	1179740
Chromosome 6	NW0251455	7.265	6Bin2	SNP		scaffold992	457010	456894		TGAGATAAGATGGGATGATCACGGGATGACTCAGCTTTTGTTCAAAGCTTCCACCTATTT[T/G]CTATTCTATTTTCCTTAATTTGTTTAAAAAATNNCTCNTCTATATTTTCGAAAATTACA			2816945	2816829
Chromosome 6	BVWS02050	7.265	6Bin2	SSR	(TA)6	scaffold992	460406	460578	173		TGCGCCCTCTCTACTTGTTT	GGGATTACAATGACTTTGGCA	2820341	2820513
Chromosome 6	BVWS02051	7.265	6Bin2	SSR	(TA)6	scaffold992	460406	460649	244		TGCGCCCTCTCTACTTGTTT	GCCAATACTCTCGACAAGGC	2820341	2820584
Chromosome 6	BVWS02384	7.265	6Bin2	SSR	(AAG)8	scaffold992	1347293	1347480	188		TCCAAGTGGCTTGCTCTTTT	TCTCAACCTCAAATTCCGAGA	3707228	3707415
Chromosome 6	NW0248967	7.265	6Bin2	SNP		scaffold992	1406332	1406212		TGTTGTTAAAAnGAAAnCAGATAGGGGTAGGGGTAGCCGACAGATTGCAACAGTTTGCTG[T/C]CCAGTGTTATTAAAGCCACACCTAGGCATGGTTTCCAAAAAAAnGTGTTGAAAAGTGACG			3766267	3766147
Chromosome 6	NW0249396	7.265	6Bin2	SNP		scaffold992	1573831	1573951		TGCCTAAATCTACATGGAGGAAAAAGCCAACTATTTCTTAACAATGGGCCTTCTACCATT[T/G]TATGGTAAGAAGAAAAGGCACATGTGTAGCCATGAAAAnGAAAnCAAAnGAAATATGTTT			3933766	3933886
Chromosome 6	BVWS00151	7.265	6Bin2	SSR	(TC)6	scaffold992	1583865	1584064	200		GCAAGCATTTTATTTCACGTATGG	TCGAATAAAGTTTAAGAATTTACGAGCA	3943800	3943999
Chromosome 6	BVWS01944	12.226	6Bin3	SSR	(TAA)6	scaffold2131	148230	148338	109		AAGCTGGTTGAGGCATTGTT	AAATTAGAAAAATTAGTCTACCCCACT	4144229	4144337
Chromosome 6	BVWS02420	12.226	6Bin3	SSR	(TTC)7	scaffold2131	252209	252479	271		AAAGGCCTTGTCCACACATC	AGCAGCTCGAAAACAAGAGTG	4248208	4248478
Chromosome 6	BVWS02413	15.294	6Bin4	SSR	(AAT)20	scaffold776	195953	196178	226		GTCAAGTGATTTGGGCATCC	TTGATGTACATGATCGCCAAT	4562152	4562377
Chromosome 6	NW0250854	15.294	6Bin4	SNP		scaffold776	215550	215429		GTAATTGTATGCCTTGTTTGAATATAGAAGAACTTTTTCNGATTCTGTGTCGAATCCATC[A/G]TGGGGGAGGAACCCTGTTGGATTGGTGTAACATGATCCACTCCAATCTCCTTGATTTCCT			4581749	4581628
Chromosome 6	BVWI00268	15.294	6Bin4	InDel		scaffold776	664695	664782	88		ACCAGCAGGAGATGAACCAC	TTCTCCATTTGGTCGTTAGAAAATAG	5030894	5030981
Chromosome 6	NW0248118	15.294	6Bin4	SNP		scaffold776	676994	677114		ATGCACATCCAACCCTGTCTGAGGTGCTTGATGAACTATTTAAATCAGCCAAGGTCAGTT[T/C]AACATTTTTGTAGATCATGCTTGACCTACAAGACTAGTTCCTATGTCAATGGAATCCAAC			5043193	5043313
Chromosome 6	BVWS02424	15.294	6Bin4	SSR	(AG)12	scaffold776	758010	758134	125		ACAGCGTTACTGCCGTCTCT	TCCTCCTTCGTCTTCCTTCA	5124209	5124333
Chromosome 6	BVWS00117	17.449	6Bin5	SSR	(GA)17	scaffold776	1157836	1158079	244		GCCTTCTTGACACTCTACCATAGTCA	TGCTGGGATTGATTGTATGACTTC	5524035	5524278
Chromosome 6	NW0251236	17.449	6Bin5	SNP		scaffold776	1429660	1429779		TGGTCTAAGGGAGGAGAGAGAGTTTGCTTGGCGTCCCCGGAAGCTTGAGAGAAGGAACTT[T/G]GACAAAATTAGAACACGAGGGAAATAAAAATACATTTTACTCAATTTTAAAATTTAAAA			5795859	5795978
Chromosome 6	BVWI00273	21.815	6Bin6	InDel		scaffold364	11915	12064	150		GGACTACAGAATCTGCCAAC	ACAAAACAACTCATAGATTGCC	6880692	6880841
Chromosome 6	NW0249312	21.815	6Bin6	SNP		scaffold364	627364	627244		TGACAGACTAAAGTGGAAGATGACCAAGAAAACTTCCGAATCAAATCACTGTAGATTTGG[A/G]CAGGAAATAGAAACCAACGAAAAACTATAACACGAAGAACTTCTGTGTTAGAAACAGAGA			7496141	7496021
Chromosome 6	NW0248583	21.815	6Bin6	SNP		scaffold776	2046530	2046650		TATGTAGTAGATACATTAGTCCAGGGATGTAATGTACCTAGGCGAGACTTTACTAATTCC[A/G]GTGCGGCCAACAGATGACAACGGGGAACCAGGAGATGGTGAATCACTATTAGGTGAAGTT			6412729	6412849
Chromosome 6	BVWI00269	21.815	6Bin6	InDel		scaffold776	2071858	2071956	99		AAATAACATATTTAACCAATCCAATCT	GGTAGGAATTAGGTCAGATTCA	6438057	6438155
Chromosome 6	NW0250242	21.815	6Bin6	SNP		scaffold776	2072784	2072665		ACTCGTGAATCGGGTAAAGAGTCATCCCCAGAAGCTCTCTCAGCATTTTCTGCTTTCATG[T/C]TTGGTGCCCTCTCGAAATGTATTGCTACAATCTTGACATACCCTGCAATCAGGTAAAAAn			6438983	6438864
Chromosome 6	BVWS02256	21.815	6Bin6	SSR		scaffold776	2309858	2310129	272		ACGATGAACCCAAATCTCCC	GCGATGTTGCGGACGTTGTC	6676057	6676328
Chromosome 6	NW0248325	21.815	6Bin6	SNP		scaffold776	2383612	2383492		CCTATGAATTATTATTACATTATCATATTATATTTnAATTTAAAAGAATGGTTGACTGAC[C/G]GTGCGGAAAATGGAGTGATTAATTATGTTTGATTTnGAAATTAATGGACTAAGTTGACAC			6749811	6749691
Chromosome 6	NW0249314	21.815	6Bin6	SNP		scaffold776	2445677	2445797		TGGGCAAGCTTTTTTGTGCACCTTGACTAATCTCACGGGACAACCTGTCTGACCCTTAAA[T/C]ATTTGGGTGTCAAGGAAACTCGTAGGAAATTAATTCCTAGGTAGGTGGCCACCATGGATT			6811876	6811996
Chromosome 6	BVWS01562	27.103	6Bin7	SSR	(GA)7	scaffold364	1376572	1376795	224		GGAGATGGTCATGGAAGCAT	TGGCCACTCAACTTCACAAG	8245349	8245572
Chromosome 6	NW0251153	27.103	6Bin7	SNP		scaffold364	1542285	1542166		TCTCTCCTCGGCACAGAATTGCAACCGCAAGACCTCGACTATCAAGGAGACAACTGTGGA[A/C]TCTACAGCCAAGACTGTATGCAGGGGACTTTCAATCCAGCAGATCTTCAGGTACTTTAA			8411062	8410943
Chromosome 6	BVWS01038	27.103	6Bin7	SSR	(TTA)9	scaffold364	1597378	1597631	254		CCACTCATTTAAATTTTGGGTTT	TTGAACTGTCGTAATTTGATGGA	8466155	8466408
Chromosome 6	BVWS00680	27.103	6Bin7	SSR	(AT)12	scaffold364	1599141	1599323	183		GGGGGACGTTTGACCTTAAT	TGAACAATCTGAAAGCTAAAATGG	8467918	8468100
Chromosome 6	BVWI00274	27.103	6Bin7	InDel		scaffold364	1778551	1778670	120		ATGGATTGAGAAACGACCAC	GAATTAAACTACGACCAGGAAT	8647328	8647447
Chromosome 6	NW0250837	27.103	6Bin7	SNP		scaffold364	1867545	1867425		CATCTGTAAAATTATAACGTGGTAAAGAATTTTAGGTGATATAAGTAGTCAGTAATCACT[T/C]AGCACTCATCACCTCTTTCTTCCATGGATATCAAATTGTAGTTCACGGAAAAGTTCCCCT			8736322	8736202
Chromosome 6	BVWS00679	27.103	6Bin7	SSR	(TA)6	scaffold364	1954838	1955092	255		CAAAACAGAGGGCTGCAAAT	GCAATCTTCGTTTTCGGGTA	8823615	8823869
Chromosome 6	BVWS01636	27.103	6Bin7	SSR	(AT)6(GT)10	scaffold481	115359	115619	261		GGCGTATTTTGCGATTTTGA	AGCTAGGGCTGCACAAGAGA	8966537	8966797
Chromosome 6	BVWS02442	29.923	6Bin8	SSR	(GAA)5	scaffold200	17027	17299	273		GATCTCCTCAAAGCCTTACCG	CGGATCCGATAATCTGCTG	9669730	9670002
Chromosome 6	BVWI00168	29.923	6Bin8	InDel		scaffold481	585117	585245	129		ATTTTGAGGGTGGTGTTTCG	TGTGTGCACTACAATTACATTC	9436295	9436423
Chromosome 6	BVWS02455	34.496	6Bin9	SSR	(AAG)5aaatcgaacgccggagaagaagagaaaac(AT)8	scaffold200	81469	81758	290		AGGCCCAAAACCTAACTTGC	CTTTTGCCCTCGCTCTTTC	9734172	9734461
Chromosome 6	BVWS00530	34.496	6Bin9	SSR	(GA)7	scaffold200	312251	312498	248		TCTCACTTGCGTGTGACCTC	GGGGGTTTCTTCTCTTGGTT	9964954	9965201
Chromosome 6	NW0248815	34.496	6Bin9	SNP		scaffold200	347064	347184		AAGTGTCTAGTGTCAAAATGTGCACTCAAGGCATGCATTGGGGACTTCTCTACATTCTAC[A/G]AGTGAAAAACACTTGAAAAGTGCTTTCTATTCTCTCAAATTAAGGGAGTTTTATTGGATT			9999767	9999887
Chromosome 6	BVWS00531	34.496	6Bin9	SSR	(AAAT)5	scaffold200	1125507	1125779	273		CGGATTGAAAAATGTCGGAT	CACCTCCTTCTTCAATTTCCA	Multiple hits
Chromosome 6	BVWS00872	34.496	6Bin9	SSR	(TA)8	scaffold200	1810525	1810655	131		GGCAAACGAGAGAGAGACTCA	TTTATAAAGCATTAAGAATCACCTTTT	11463228	11463358
Chromosome 6	BVWS01358	42.706	6Bin10	SSR	(TC)13	scaffold200	1303021	1303241	221		CCCTATTGCCTATTTTTCTCAA	AAATTTGTGCTCTTCGTGGG	10955724	10955944
Chromosome 6	NW0250248	42.706	6Bin10	SNP		scaffold200	1381248	1381128		CTTTCCCAAGCGCCTCTTGGGATTTTGTATAAGGATCTCAACGACTCTTTTCACnGATCA[A/G]AGGCCAACCGTTACACCACTCTTTTTGCAAGTTCAAGAGCAAACTCAATCCTTTCTACGG			11033951	11033831
Chromosome 6	BVWI00321	42.706	6Bin10	InDel		scaffold200	2359342	2359457	116		GCATCTCGCACCAATTGTCA	TCCATGATATCAATAGTGGTGTATCTC	12012045	12012160
Chromosome 6	NW0248489	42.706	6Bin10	SNP		scaffold200	2568113	2568033		GGTCTCAAAGGTTTTCAAATTGGGGGACACATCCATTTCACACATATGCTCAAAAACCCT[A/C]CATGCCTTCTCCATTTTACCC			12220816	12220736
Chromosome 6	BVWI00031	47.233	6Bin11	InDel		scaffold137	64053	64177	125		GGATAAACATCTTGACCAAAAACA	ATTTTACACAATGCTTATAGTTTCAT	15327287	15327411
Chromosome 6	BVWV00035	47.233	6Bin11	SV		scaffold137	74773	75253	481		ATAAGAGCACTCTCAAGGCT	AGGAATGTTAGAGGTGGGATAA	15338007	15338487
Chromosome 6	NW0248905	47.233	6Bin11	SNP		scaffold137	336635	336515		GGTCACAGATTCAATCTCTAAAGTTGTATGCCACCAAACTTAGAACCTGCAATTACTACG[A/G]ATTTGACATCCATATACCACAAATGAATCTACACGTTTGTTGTTTTnAATGAACTAAAAA			15599869	15599749
Chromosome 6	BVWV00012	47.233	6Bin11	SV		scaffold199	94459	95449	991		GGTCTTTGATTTCAATTCATCCG	GCATTTCTCCTTTTGATGGTCT	15957976	15958966
Chromosome 6	BVWV00013	47.233	6Bin11	SV		scaffold199	289055	289674	620		ACATGCAAATTCAGCTTGGG	CTAGCTGTAGGTATCCTGCT	16152572	16153191
Chromosome 6	BVWS00818	47.233	6Bin11	SSR	(CT)17	scaffold222	116303	116469	167		CAACCGGTCTTCGTGAATTT	CGGCCACCACTTCTCATATT	16401865	16402031
Chromosome 6	BVWI00322	47.233	6Bin11	InDel		scaffold32	130635	130753	119		TCTACCCTTGCTTCAGTGAT	TTTGCACTTCAAAGTGTTACAG	12544343	12544461
Chromosome 6	NW0249128	47.233	6Bin11	SNP		scaffold32	235025	235112		GCTTGGCTTATGACACTAACAGGTGAG[C/G]TCAAAACAGCTTTTGGGTCAGCTTCATCGAGAGCCTTATCCGAAGCAAAATTGGGATTCT			12648733	12648820
Chromosome 6	BVWI00323	47.233	6Bin11	InDel		scaffold32	712446	712526	81		GTAAGATGGTCCTCACTTGG	TTGGTGCAACGATTTTAGAAG	13126154	13126234
Chromosome 6	BVWS01718	47.233	6Bin11	SSR	(TTAT)5	scaffold32	716577	716837	261		ACAAATTGGGGGTATTGGAA	TCTTTTCCGTACAGTACACATCG	13130285	13130545
Chromosome 6	BVWI00324	47.233	6Bin11	InDel		scaffold32	877077	877197	121		TAAAAGCACAGCTCCTCCAT	CAAAATCTTCCCGAGAGGAAA	13290785	13290905
Chromosome 6	BVWS01776	47.233	6Bin11	SSR	(TTTA)8	scaffold33	2984114	2984324	211		TCAGATTACCACGAACCAACA	TCAATTGACATTTCTGATTTAAGGA	17846676	17846886
Chromosome 6	BVWV00048	47.233	6Bin11	SV		scaffold396	144007	144611	605		AAGAAAATCGGGAGTGAGGA	GTTTAAACCACGTTTCAGTGG	16732525	16733129
Chromosome 6	BVWS00647	47.233	6Bin11	SSR	(TTA)5	scaffold396	344384	344622	239		GGTCATCTTTTGGTGCTCGT	GGAGTTTAAGTGGATTCAAACACAT	16932902	16933140
Chromosome 6	BVWI00198	47.233	6Bin11	InDel		scaffold44	144563	144706	144		TGTAGCAAGTGATGGAACGA	CCGTAAATAAGCTCTGCCAA	13618935	13619078
Chromosome 6	BVWI00199	47.233	6Bin11	InDel		scaffold44	198800	198923	124		TTGCAAGCACGGGAGTGTAG	GGTTGATTAAGATAGTGTCACCTCAAT	13673172	13673295
Chromosome 6	BVWS01594	47.233	6Bin11	SSR	(AT)15	scaffold44	204475	204697	223		TCCATGTTTCACTTGGGTTTC	GCTCTCATCCGAGTGGAAAA	13678847	13679069
Chromosome 6	BVWI00090	47.233	6Bin11	InDel		scaffold44	210881	211005	125		GTAACTGCAGAAGATGTCCTA	CTAAGTTAACAACAATTATAAGACCAA	13685253	13685377
Chromosome 6	BVWS00954	47.233	6Bin11	SSR	(TA)14	scaffold44	364761	365011	251		AAAAAGGTGAAGACTGTTTGCC	GAGACTGTAATGCCCAGGCT	13839133	13839383
Chromosome 6	BVWS01790	47.233	6Bin11	SSR	(CTT)5	scaffold44	705028	705297	270		CGCCCGATACACTTGATACA	CAATCCATGACTGGATGTGC	14179400	14179669
Chromosome 6	BVWI00020	47.233	6Bin11	InDel		scaffold676	34466	34579	114		AATTTTCTTTTTCTTCGATTCCTTAC	TAGCTTGTTTGGCTCTTCCA	17094267	17094380
Chromosome 6	BVWS00683	47.233	6Bin11	SSR	(CA)8	scaffold676	234976	235215	240		TGCACTCCCACAGAAAATCA	GCTCGCATCGTCTTTCTTTC	17294777	17295016
Chromosome 6	BVWS00944	47.233	6Bin11	SSR	(ATT)11	scaffold78	238476	238737	262		TTCGAGATTTCACGCAAAAA	CCCCAGATAAATCTAGTGCCA	14696150	14696411
Chromosome 6	BVWS00544	47.233	6Bin11	SSR	(AAAG)5	scaffold78	370947	371228	282		GGAAAACGTCAAGAAAAAGCA	AAAGGCGTGCAAAAGAAGAA	14828621	14828902
Chromosome 6	BVWI00107	47.233	6Bin11	InDel		scaffold78	566102	566233	132		GGAAGTTGTGTTTGAATTACCG	ATGAGGGCGATGAAGTGTTT	15023776	15023907
Chromosome 6	BVWS00287	47.233	6Bin11	SSR	(TAAT)5	scaffold980	58499	58653	155		TTTAGCATTACAGGTAGACTTTGTAGCA	ATGTAACAATTTTGGTCCATGTATTTT	17381037	17381191
Chromosome 6	BVWS00133	48.477	6Bin12	SSR	(AC)11	scaffold33	2201953	2202106	154		GCATGAAATGAAAGGTGTTTGAAG	CTTTTTCCTCTAAATCATTCGCCA	18628894	18629047
Chromosome 6	NW0248869	48.477	6Bin12	SNP		scaffold33	2441432	2441337		AAAATTTTATGTACAGGCTGTTACAGTTCGTCCTTTATCTGCTGTCAGCTCCCTCGTACG[T/G]TTTGCAGAGGAGCCCCAGATGTTTGCCATTGAATTACT			18389568	18389663
Chromosome 6	NW0251470	48.477	6Bin12	SNP		scaffold33	2508283	2508399		GTTTGGAACTGTTATATCCCCNTAAACTGCTCAATGTTATCTCAGAGTGAGCTTCTACCA[A/T]TAAAGCTCCTTGTTCTGGTNCCAAAAAACACTTCCACCTTCCNATTTTTNGGTCTCTCT			18322717	18322601
Chromosome 6	BVWS00119	49.55	6Bin13	SSR	(AT)10	scaffold33	2110438	2110606	169		TCAATCAATGAAGAATTGGAGAGAAA	CATCCAATGACCATTTTTAAACCA	18720394	18720562
Chromosome 6	BVWS01309	50.02	6Bin14	SSR	(CT)13	scaffold33	1216851	1217060	210		TCCTCCTCCAAAGTCCTGAA	GGTGATTGTAAGTTGGGCGT	19613940	19614149
Chromosome 6	BVWS01960	50.02	6Bin14	SSR	(AT)6	scaffold33	1479792	1479899	108		ATTCCCCTCCAAAACAAAGG	GCAATTGCAAATCTGAGGGT	19351101	19351208
Chromosome 6	BVWS00759	50.02	6Bin14	SSR	(GA)13gg(GA)16gg(GA)15gg(GA)13	scaffold33	1564286	1564473	188		ATAACACAGGCGAACGGAAG	TTTTCAACCACAAATTGCCA	19266527	19266714
Chromosome 6	NW0251308	52.105	6Bin15	SNP		scaffold260	372765	372648		CAATTGCTGCAGATGTAACTGAAAGAACAATCAANGTTCTAGGATGGCATCATTTTGAGT[T/C]TAGTTTCCTAATAAAGTGTTCATCTGTGTTTTNGATGTGCTAAATCAGTGGAGGCNTTT			21204764	21204647
Chromosome 6	BVWS02410	52.105	6Bin15	SSR	(AAG)5	scaffold260	482955	483129	175		ATACTCCCGCAGCCATACAC	AAATCTATTGCCACAGTCATCTC	21314954	21315128
Chromosome 6	BVWS02391	52.105	6Bin15	SSR	(TC)9	scaffold33	530868	530975	108		GAACTGCATCCTTCCTGAGC	CACAGCTTTATTGAACCGCA	20300025	20300132
Chromosome 6	BVWS02289	52.105	6Bin15	SSR	(GGC)4	scaffold33	714299	714609	311		ACACCCAAAATCTTCCCATC	CTAAACCCCGCCTTCCTC	20116391	20116701
Chromosome 6	BVWS02267	59.055	6Bin16	SSR	(AT)3	scaffold260	1066744	1066940	197		TCCCAGATGGAAATGAAG	AACACGAAAGTCCCAAGA	21898743	21898939
Chromosome 6	BVWS02266	59.055	6Bin16	SSR	(AC)3	scaffold260	1087440	1087879	440		TGCAATAGCACCCATTAA	CCATACTATCAGGCATCTTTA	21919439	21919878
Chromosome 6	BVWS01431	59.055	6Bin16	SSR	(AT)9	scaffold260	1347438	1347602	165		CAAGTGACCCCCTCGACTTA	GGAAACGCAGCGGTTACTTA	22179437	22179601
Chromosome 6	NW0248059	60.868	6Bin17	SNP		scaffold260	1683088	1682968		ACTTAATTGAATCTAATAGATGAAGTTCAATTACGCAAGTACAAAAAnTTACTAGTTAAT[A/G]TGTCATACACGCAAGTCAAAGATCTTTATGCATGGTGCCTCCAATTTGTTATCAGAGACC			22515087	22514967
Chromosome 6	BVWS02238	60.868	6Bin17	SSR	(GA)3gcaccagtctcaacgtagttgttcagctcatcctcg(TA)4	scaffold260	1692008	1692244	237		CCTTCCGTATTGTTCTTTGG	TCCTTTGTTGGACCTTCACG	22524007	22524243
Chromosome 6	BVWS02241	60.868	6Bin17	SSR	(GA)3gcaccagtctcaacgtagttgttcagctcatcctcg(TA)4	scaffold260	1692008	1692416	409		AACTGGATTGGCTCCTTTCA	TCCTTTGTTGGACCTTCACG	22524007	22524415
Chromosome 6	BVWS00266	60.868	6Bin17	SSR	(AT)10	scaffold260	1829989	1830122	134		TTCGCCACACATTCTCTAAGATCA	ACCCAAGTAATTCCAAAATTCAAATG	22661988	22662121
Chromosome 6	BVWS00340	60.868	6Bin17	SSR	(AT)11	scaffold260	2458710	2458851	142		CGCTAGTTTGATGAAAGTTTAGGGA	GTGAGGAATTTTCACCACCCTTTA	23290709	23290850
Chromosome 6	BVWS00233	60.868	6Bin17	SSR	(AG)26	scaffold260	2535739	2535901	163		AAACCATGATTTTACAGGGGATCA	TTTCTGTCTTCTTTTGACCAATGC	23367738	23367900
Chromosome 6	NW0252097	60.868	6Bin17	SNP		scaffold260	3065248	3065329		AGCCTTCACTTTCAAGGAGGCAAAAAANTTGAAATTGAAAATGAATCTGGTATGACTGGT[T/G]TACTTCAATCAAAGCAGGAGCT			23897247	23897328
Chromosome 6	NW0250575	63.33	6Bin18	SNP		scaffold260	3696788	3696905		AAnGCCTTACATTGCAGTCTCGAATTTTATCTAGGCATTCATTTGGGATTCTTATCGAGC[A/T]AGTACCATTCAGTACATCATTTTTATAATCATTGTCCAATTATCTACAAATGGAATTAAT			24528787	24528904
Chromosome 6	BVWS02488	63.33	6Bin18	SSR	(TA)6	scaffold260	3830552	3830682	131		GATGGGGATAGTGACAGTGGA	AGCCAACAACATTGGTCACA	Multiple hits
Chromosome 6	NW0251419	63.33	6Bin18	SNP		scaffold260	4169443	4169547		CGATGTCCAGCCGTAGCACGAAACCGTGTACAGAGCCTCTCTAACCATT[T/C]CATACATTAGAATGTAAAATTTGTTCTTTTGTTTGATTATGTAACATGAAAANTAGNTT			25001442	25001546
Chromosome 6	BVWS02418	63.33	6Bin18	SSR	(AG)6	scaffold260	4307285	4307455	171		GCATGAAGTGGAGACAAGCA	AGGATGGCTAGCAGATTCCA	25139284	25139454
Chromosome 6	BVWS02298	63.33	6Bin18	SSR	(TGA)7	scaffold260	4670757	4671101	345		AACTTCTTTCCTCCCAGAT	AACACCATTAGCCACTCC	25502756	25503100
Chromosome 6	NW0248435	63.33	6Bin18	SNP		scaffold260	4964454	4964334		TAAGATCACCAGTCAGCTTTACTGCCTCTACATACTCAAAGAACTCCATATCTGAAGTTT[T/C]GTCCTTGTCATCCAAATCATTCCAATGTCCAAATTTTCGTCTCAACTGCACCACCTCAGT			25796453	25796333
Chromosome 6	BVWS02433	63.33	6Bin18	SSR	(CA)8ctcatgtatgtcataataatgccttaattcctatacc(TA)9	scaffold260	5954255	5954442	188		ATTTCTGGCCCCAGTGTAAG	GAACAACGCAACCACGTATG	26786254	26786441
Chromosome 6	BVWS02451	63.33	6Bin18	SSR	(TTC)6	scaffold260	5990419	5990670	252		TAACCGTCACCAACCCATTC	TCCAAAATTGGTCGGATTTG	26822418	26822669
Chromosome 6	BVWS02432	63.33	6Bin18	SSR	(TG)8	scaffold260	6000225	6000442	218		GCATAAACCACCTGTGAGTGG	ATGGCTTTGCGTTTCATTTC	26832224	26832441
Chromosome 7	NW0252292	0	7Bin1	SNP		scaffold55	156986	157104		TCTTGGAGAGTATNGGGGATGGGTGCTATAGTTCTTGATTCCGTCGAGATGTCGGTACTT[T/C]TTGCAAAATTCTATGAAAGTTGTTGATAGGTTTCGATCGATACGAAAATGATATCCAGC			156986	157104
Chromosome 7	BVWI00345	0	7Bin1	InDel		scaffold55	223728	223826	99		CCTGCTTGTCCTGCATTCAA	CAATGGGGTCGGTTGATGAC	223728	223826
Chromosome 7	BVWI00346	0.568	7Bin2	InDel		scaffold55	549902	550010	109		ACTCTATAACTATATCAAAGGTAGAAC	AGATGAGCCTTGATGAGTAG	549902	550010
Chromosome 7	BVWS00100	2.398	7Bin3	SSR	(TC)22	scaffold449	7935	8069	135		GTGCAAACTAACCTCTCCTTTTCTT	AAAGATGTTCTTGAGAACCACATGA	791176	791310
Chromosome 7	BVWI00106	2.398	7Bin3	InDel		scaffold449	267086	267233	148		ATGGTCTCTGATCCTAGTCA	CATACTGCCTTCCTCATAGTTA	1050327	1050474
Chromosome 7	BVWI00105	2.398	7Bin3	InDel		scaffold449	335318	335464	147		TTGTGGAGGGAAGCGATCTT	GCAGCAACAATAGCGTACAG	1118559	1118705
Chromosome 7	BVWS02245	2.398	7Bin3	SSR	(CT)3ttcacgtcgtaggagttttcatcctct(TCG)3	scaffold449	481527	481931	405		GAGCTTTTCCGATGTATTTT	GACTCTATGTTCCTTTCCCTTA	1264768	1265172
Chromosome 7	BVWS00426	2.398	7Bin3	SSR	(ATT)7	scaffold449	672331	672511	181		GACGTTGAGAGGCGATTAGG	TGCCAGAATGATGGAACAAC	1455572	1455752
Chromosome 7	NW0250034	3.289	7Bin4	SNP		scaffold266	238145	238025		TATAGAAGAAGCTGAGTCTTCGCTTCGTGAGAGTGGTTGCTTAAATTATGAGGTTAGAAT[T/C]CTTGAGCTTTATAGATTGCAAGTCATCTTTCTTGGTTTATTCTTTCATTTACAAACTTAT			1706269	1706149
Chromosome 7	BVWS02438	3.289	7Bin4	SSR	(GAA)7gagagaaaaggggaagaaaaagagagagaacacatggttgggtttaggttgagtttagtgtgaatatgtttatata(AT)13	scaffold266	1189311	1189524	214		GGAGTAGTGGTGGAGACATGG	TCCTTTCTCTTTCGCAAACTTC	2657435	2657648
Chromosome 7	BVWS00225	3.898	7Bin5	SSR	(TG)12	scaffold266	1317667	1317826	160		TGAATTTCAATGAGAAGTCTGTTTTCTA	GCATGATGAAACTGATTTGTTCCT	2785791	2785950
Chromosome 7	NW0250739	3.898	7Bin5	SNP		scaffold266	1371686	1371566		ACTCACGCAAGTGTCTGATGCAAATTAAATGGTTGTATAAGAGGCAGCAGATACAGACTT[T/G]AACTTACTACCAACAGTAGACAACTACAGCACAACCAAATTATGGATGATATGCAAGCAG			2839810	2839690
Chromosome 7	NW0248691	9.072	7Bin6	SNP		scaffold456	164056	164176		TTTTAATTTGTTCCATGCTTTTAATTTTGATCTTGATACATTGGGGACAATGTATACTCT[A/G]AACGTTGGGGGTGATTTTGGTGTAGCTTGCTGCAGGTTGATGCATATCTGCTAGTCCTTG			3139812	3139932
Chromosome 7	BVWS01377	9.072	7Bin6	SSR	(AAT)12	scaffold456	208933	209212	280		GACAAAATGGATCTACAATAGAAACG	GCTTTTTAGGCACGAAACCA	3184689	3184968
Chromosome 7	NW0250613	9.072	7Bin6	SNP		scaffold456	428929	429049		AATGACCCCAAGCCGATGGATAGATCTGATGCATAAATCTAAGAAATCCTCTCCATTCAT[T/C]GTGTCTGATTCTAAAGCCTACCTTGATCGTGATATGTTCGCTATAATGTCAGGGCCAACG			3404685	3404805
Chromosome 7	BVWS00433	9.682	7Bin7	SSR	(AGA)10agg(AGA)10	scaffold111	123660	124060	401		TCTTTTAAGTTTTGAGGGAGAGC	TTCCCAAGCTAGCCTTTTCA	4151009	4151409
Chromosome 7	NW0251179	9.682	7Bin7	SNP		scaffold111	152958	153077		GAATTTTAATAAGGAAGAATTATGGGGTAAAGTTTTACTTCTTTAGAAAGGATTAATAGA[A/G]TTGTTTATTACATAAAGGTTGCCTGTTATTGTCACTCCTTGATCAATTAAGGGGGAAAA			4180307	4180426
Chromosome 7	NW0249224	9.682	7Bin7	SNP		scaffold456	680818	680938		CTAGCTTGATCTAAATTAAGTTCCCATATGAGTGGACGAGCTCTGTCATGTACACTTAGT[A/C]AGGTGCATTTCTTCATATGCTCCAAAGATGGAAATTAAATCAAGTGATCGAAACACCATG			3656574	3656694
Chromosome 7	BVWS00358	9.682	7Bin7	SSR	(AG)20ataatacattttccaatattccttccatcgtcatga(AG)6	scaffold456	955352	955511	160		CATTTCCGTTTCCATTTTCTTCAC	AAGTAACATCAAGCAGTTCGCCAT	3931108	3931267
Chromosome 7	BVWI00087	12.759	7Bin8	InDel		scaffold111	510816	510964	149		TTGAAAATTGACTTATTGCTCTCG	ATGTGAACTCTGCCCTGAAC	4538165	4538313
Chromosome 7	NW0249600	12.759	7Bin8	SNP		scaffold111	1039996	1039876		AATGGGATTGGATGCGGGCAAGATTGAGGATGCCGATTCTATTGAAGGATCTACAACTGA[T/C]GGTATGGAGCATATTTTTAACTCTAGCACGCAGTTGCAATATGGTCGGGACCTAAGATTA			5067345	5067225
Chromosome 7	BVWS00434	14.29	7Bin9	SSR	(AAT)10	scaffold20	53472	53894	423		TTGATGCTATGAGAAGGGGG	TTCCTATACGACAAAATGAACCAA	5196454	5196876
Chromosome 7	NW0250212	17.49	7Bin10	SNP		scaffold274	292767	292887		GAGAAATTAAGAAGAAGCTAAAACAATAATAACAAATTTGTCAAATATAAACCAATTTAA[A/G]GCCAATCCATTGATGGCATTCACTAAAAnTTTTCAAAAATTGTACACCAAATTAGTCAAA			5532921	5533041
Chromosome 7	BVWS00304	17.49	7Bin10	SSR	(AAT)8	scaffold274	334088	334326	239		TGACCTTTTTGTTGGGTAATTTTG	TTCCAATCCTATCCCCACTAAATCT	5574242	5574480
Chromosome 7	BVWS00324	17.49	7Bin10	SSR	(CTT)10ctg(CTC)5	scaffold274	503319	503426	108		TTGGCTTCTTTGTCTTTAGCGATT	AAGGATTTGAAGCTGATGATGGAG	5743473	5743580
Chromosome 7	BVWS01507	20.827	7Bin11	SSR	(AT)6	scaffold274	1066004	1066281	278		TGGATTTTGGGCCTTACTTG	TTTAATGCATTTGGAATAACTTTGA	6306158	6306435
Chromosome 7	NW0248024	20.827	7Bin11	SNP		scaffold274	1088616	1088525		GAATTAAGCTGGGGAAAATAACACTTTAATG[T/C]CGCAATCAATGATTTTGTCCATGGAAGCTATGTTAGGCTACACTTCTCATAGTTTnAGGG			6328770	6328679
Chromosome 7	BVWI00032	21.846	7Bin12	InDel		scaffold160	286817	286945	129		AGTTTTATTTTTATTTCGCCTTTATGT	AGTTCAACTTATGGAAATTAATAGGG	7302647	7302775
Chromosome 7	NW0251209	21.846	7Bin12	SNP		scaffold160	330151	330032		AAAAAGAAAGCAGGACATCGAGTATAAGTCGAACAGTAAACAACATTATAATGGAATGAC[T/C]AATAAGACAGCCAACCAAATGAACCATCAAGGCTACAAACCCATTCAGTAGTAAACAAC			7345981	7345862
Chromosome 7	BVWI00218	22.456	7Bin13	InDel		scaffold160	515601	515750	150		TTTCCATCTACGTGACACCA	TGGTTCTGGTACAGTTTTGTTC	7531431	7531580
Chromosome 7	BVWI00034	22.456	7Bin13	InDel		scaffold160	558486	558605	120		TTTTTGTCGATACGTCGATAG	GGAACTTACAGCTACTCTAACA	7574316	7574435
Chromosome 7	NW0250691	22.456	7Bin13	SNP		scaffold160	669732	669620		nTTAAnCATAACCCAATAGGCAATAGATTAGAACAAGAGGTCTTTTGTnCGAATTCCTAC[A/C]TTGTCAATTTCTCCGAATTCATATTTGTAATTCAAGTATTGAGCTTCATGAAT			7685562	7685450
Chromosome 7	BVWV00041	23.514	7Bin14	SV		scaffold342	90515	91512	998		GTCGGTACCAGAGTATGAAA	ATTCCACCCACCTTAGAAAC	7780665	7781662
Chromosome 7	BVWI00055	24.08	7Bin15	InDel		scaffold342	247413	247551	139		GCCTTTTCCTGCCTTCTTTG	AGACTAAGGCGACCAAGGTG	7937563	7937701
Chromosome 7	BVWS00345	24.908	7Bin16	SSR	(TTAT)5(TTA)10	scaffold30	39523	39673	151		CCTAGAACAAGAAGCCAAAATTGC	GACATTCTCTTTCTTGCTACCTCTGC	8109484	8109634
Chromosome 7	BVWV00026	24.908	7Bin16	SV		scaffold30	131856	132784	929		GGTCCACTATCTGGTCACAG	GCATCTGGTCGTGGAATAGT	8201817	8202745
Chromosome 7	BVWS00471	24.908	7Bin16	SSR	(AT)7	scaffold30	249808	249988	181		TTCTTTTGCTTTCTGTCGCA	AAAAACACTCACCTCCTACCAAA	8319769	8319949
Chromosome 7	NW0248805	24.908	7Bin16	SNP		scaffold30	329119	328999		CTCGAAACAGGGACTCCTCCAAGTGGTTGTTTGAGGATAGAACCAGCCATCTGACCAGGA[A/G]GAGTAAAAGGGTTCTTCAAGGATGGATTGCCTAAGGAAACAGATATACCTTGATTTTGAA			8399080	8398960
Chromosome 7	BVWS02045	24.908	7Bin16	SSR	(GA)7	scaffold30	744023	744158	136		AGGAACGAGGCGAGTAGACA	CATTCTTCCTTCTTCCCCG	8813984	8814119
Chromosome 7	BVWV00040	25.436	7Bin17	SV		scaffold15	316562	317366	805		AAATCAAATTCACTGAGACGAA	AATTTGTCACCCATAACCGA	11732656	11733460
Chromosome 7	NW0252333	25.436	7Bin17	SNP		scaffold15	1981636	1981527		CTTAAGTACCTAACCAATGTGGGACAAAGGTAGCCCATGTCACCTTGGTT[T/C]CTAACATATCACATAGAAATATTTGCTATTANGAGATGAATATTGATGATTTCATTATT			10068386	10068495
Chromosome 7	BVWI00049	27.706	7Bin18	InDel		scaffold15	122498	122627	130		ACAATATAGATTAACTTGGTCTTGCT	TGGGCTGTCTTAGGTGAGTT	11927395	11927524
Chromosome 7	BVWI00048	27.706	7Bin18	InDel		scaffold15	194803	194914	112		GAGTAATTTTTCATAATACCCCATCA	TCATTTGGGGCATGTTTACC	11855108	11855219
Chromosome 7	BVWS01883	27.706	7Bin18	SSR	(TC)9	scaffold163	75020	75133	114		TGTCGATCGTTGGATGTTGT	AAAGGCGGTGACTGAAATTG	13278223	13278336
Chromosome 7	BVWI00123	27.706	7Bin18	InDel		scaffold163	208659	208808	150		AAAAACTGTATTGGAAAAAGCCT	AGTTTTGTGGGGAACAGGAT	13411862	13412011
Chromosome 7	BVWI00124	27.706	7Bin18	InDel		scaffold163	235033	235122	90		CCTTTCTCCAAAGATATCGAAGTT	GTTGACGCGAAAGATCAAAG	13438236	13438325
Chromosome 7	NW0251072	27.706	7Bin18	SNP		scaffold163	247367	247248		AATAAGTGAGATAAGTGTATTGAATCATTTCACATCACTCACCTCTATTAGTATTAGACA[T/G]TGAAGAATCAGAACAGGGAGGGGCAGCTATATTTTACATGTAATTTGACTTTTGATTTA			13450570	13450451
Chromosome 7	BVWS00803	27.706	7Bin18	SSR	(AT)7(AG)8	scaffold527	314419	314651	233		TCAAACCCTAAACGAGAAGAGAA	TGGAAATGAATGACTAACTTTTGG	14092412	14092644
Chromosome 7	BVWI00084	27.706	7Bin18	InDel		scaffold527	323966	324114	149		CATAAAACTTACCCTCTCTTTCC	CCGAACCATGTAAAGAGTTATC	Multiple hits
Chromosome 7	BVWI00085	27.706	7Bin18	InDel		scaffold527	334074	334221	148		GTTTTTGCTTGCCCACATGA	GTTCTCTAAAAATTATTCCGCCAA	14112067	14112214
Chromosome 7	BVWS01859	27.706	7Bin18	SSR		scaffold552	226164	226372	209		ACAATGGAAACTCGACTGCT	TAGATTCGCAGAATCACCCT	Multiple hits
Chromosome 7	BVWS01005	27.706	7Bin18	SSR	(TCT)5	scaffold61	761551	761736	186		TGCTGGTTAACGTTGAGTGC	AGAGCTAGGACGAGGGGAAA	12812572	12812757
Chromosome 7	BVWS01103	27.706	7Bin18	SSR	(AAT)7	scaffold61	1012280	1012481	202		ATGGTTGCAAAAGGGTTCAC	GCAGAAAATTGGACCTAGCTT	13063301	13063502
Chromosome 7	BVWI00061	29.349	7Bin19	InDel		scaffold189	436075	436207	133		GTACGAGCCCTTGAATGGAA	CAGATGTTTGGTCCCTCATTAAA	15915580	15915712
Chromosome 7	BVWS00831	29.349	7Bin19	SSR	(CT)10	scaffold189	659055	659304	250		CCACGCTCAGCCTAGGAATA	TCAACAACATGCTCCTGAAAA	16138560	16138809
Chromosome 7	BVWI00224	29.349	7Bin19	InDel		scaffold189	671565	671699	135		ACAACTTAGGCAGTTGGCAT	AAATCAAATGGCTATGATCACCTA	16151070	16151204
Chromosome 7	NW0249890	29.349	7Bin19	SNP		scaffold189	1215618	1215738		CCTCTCCATCTGTTGCACCGCCGTTAACCCAGTCGTTAATCTTTTCTCCTTCATTCCAAC[T/C]ATCGAATATCTGAAGAATTGGTTATTTTTGGTAAGATTTTACTTTGGTAATTGGATTTCT			16695123	16695243
Chromosome 7	BVWS01436	29.349	7Bin19	SSR	(AGAA)7	scaffold189	1226968	1227241	274		TTCTCTCAGAGCTAAGCAAGCA	TTTAGGGCATTCCCAACAAG	16706473	16706746
Chromosome 7	BVWI00132	29.349	7Bin19	InDel		scaffold189	1256545	1256690	146		AATTAGTAAATGATTGCTATGGAATG	GTCAGAAATATAAGGAAATTAAGCCT	16736050	16736195
Chromosome 7	NW0249692	29.349	7Bin19	SNP		scaffold189	1550619	1550499		CTAATGGAATTATATGAATGGTAAAAGCAGGGCTGGAGTTAGTATTATCTAAATTCAGAA[A/C]CGCATAGTGAAATCTGTTTCATACCAACAACTCTGAACTGCACCTCTTGGTTGTCAGCCG			17030124	17030004
Chromosome 7	BVWI00060	29.349	7Bin19	InDel		scaffold388	13681	13760	80		TATAAAACATGTATATGTGTAGAACGC	TGAACTTTAAGAAATGTTAAATAGACC	17318544	17318623
Chromosome 7	BVWI00169	29.349	7Bin19	InDel		scaffold505	200405	200527	123		CTTGGACTTCCACAGTGCAT	CCAAGATAAACGTTTGTGGTCTT	Multiple hits
Chromosome 7	BVWS01701	29.349	7Bin19	SSR	(AAT)8	scaffold505	341039	341266	228		GTCTTTGATTGGGGCAAGAA	CGGAACAAGAAAGAATCCCA	17905515	17905742
Chromosome 7	BVWI00170	29.349	7Bin19	InDel		scaffold505	449780	449905	126		AACGCACGATAGTTAGAAGG	TGACTAATTAAACTACACTCAGACT	18014256	18014381
Chromosome 7	BVWS01094	29.349	7Bin19	SSR	(TTTA)5	scaffold52	28531	28766	236		GAGAGAAATAGTGCACCCCG	CGCCTTGTGACAAACATGAC	14954445	14954680
Chromosome 7	BVWS01639	29.349	7Bin19	SSR	(AAAT)5	scaffold52	55863	56118	256		GCATTTAACTTGAAAGCAAACAAA	TTACCCCTTTTTCGAGGATG	14981777	14982032
Chromosome 7	BVWS00353	29.349	7Bin19	SSR	(TAAA)5	scaffold52	217190	217322	133		CAAATTGATGCATTTTGATTAGCG	AAAATGAAGTGGATGATGGCTCTC	15143104	15143236
Chromosome 7	BVWI00351	30.346	7Bin20	InDel		scaffold693	320940	321057	118		ACTTCTTAAGCCATACAGTCTC	GTTTACTCTTAACGGAGGAATTG	Multiple hits
Chromosome 7	BVWS01724	32.229	7Bin21	SSR	(TTTA)5	scaffold1216	78610	78813	204		AAAGGTGCGTTTGGTAGTTGA	TTGAACGGTGGAACAAAAAG	18629193	18629396
Chromosome 7	NW0250329	33.995	7Bin22	SNP		scaffold17	2288714	2288834		ACCTATCACATGATTTGACATATAATAGTCCTTAAAAAGAAATGGCCAATAAAAnCCTAA[T/C]TGAAGTACCTTAAATGTAGTTCTAGTGGGTCCAAAGTGACCTCCATAGGGGGAGGCATGG			20775724	20775604
Chromosome 7	NW0248287	33.995	7Bin22	SNP		scaffold17	2377135	2377015		TGCTATTTGGATCCATGTCGTCAATGTGATGGAAACACCAAACATTATTGGCCTCTAGAT[C/G]CATTAGGGAAATGTTCTGGCAAAAAnTTGCAGTCATGAATTACTCTCTTTTGTACTnTGT			20687303	20687423
Chromosome 7	BVWS01147	33.995	7Bin22	SSR	(TAA)8	scaffold17	2549550	2549679	130		CCAATTACCCCGAAACTGAA	CGTCAACCTCCCTAGTTCCA	20514759	20514888
Chromosome 7	BVWS00611	33.995	7Bin22	SSR	(AAG)8	scaffold17	2769905	2770116	212		TCATCGACATACCCCAAACA	TCGTCTTTTGTGCTGCTGAC	20294322	20294533
Chromosome 7	BVWS00612	33.995	7Bin22	SSR	(AAT)5	scaffold17	3105008	3105156	149		CCCCAGTTGTCTCGACTCTC	TTGAAGATTGCACCCTTGATT	19959282	19959430
Chromosome 7	NW0250429	33.995	7Bin22	SNP		scaffold17	3950091	3949971		TGGATATCTTAAGCCTATTATTATGTATTCTTGACCAGAAGCCCACAAAAGACTGACCTT[T/C]AGAAAGTTGGCTCCCACGAAAAAGAAGAAGTAGTGGAGGCATAAACAAATTTTTGTTTAG			19114347	19114467
Chromosome 7	BVWS01915	33.995	7Bin22	SSR	(TTC)5	scaffold17	4235547	4235680	134		TCTTCCTGATTTTGAACCCG	TGCAGAAATATGCACAAGAACA	18828758	18828891
Chromosome 7	BVWS02236	33.995	7Bin22	SSR	(AAG)5	scaffold17	4235560	4235740	181		GAGGAAGGAGGCGGTGAAAG	ACAAGAACAGGAAGAGGAAA	18828698	18828878
Chromosome 7	BVWS01149	42.087	7Bin23	SSR	(AT)6	scaffold17	1547276	1547612	337		GGAGGCAACTGTTTCTGTGC	CGATTTTAAGCTATTGGTTTGG	21516826	21517162
Chromosome 7	BVWS00371	47.687	7Bin24	SSR	(TA)13	scaffold17	414228	414380	153		GACTGTGAGTCAGGGAAACAAGGT	GAGACATTCTCCGGGTACTCGTT	22650058	22650210
Chromosome 7	NW0250046	47.687	7Bin24	SNP		scaffold17	704824	704704		GAAGCTCAAAAATTTAATAATTCTATATTTTTGACACAATTTTTCATACAGCCACTTTGT[C/G]GAACTGATCCCATGCTGGTCCTGGAATTTTCGATGACCGTTCTTGAAAGCTGTCCCACGC			22359614	22359734
Chromosome 7	BVWS02253	47.687	7Bin24	SSR	(GA)3gtgaatctgtcggttgaagttgcagaaacgaacggagagaaagagagcaagagggaaa(AC)3	scaffold17	784095	784223	129		GGGATTGCCCGGGGTCTTCT	TCGCAAGTTCGTTCAGGTCA	22280215	22280343
Chromosome 7	NW0248230	51.792	7Bin25	SNP		scaffold1180	124570	124690		AAATTATCTCACTTGGGATTTTCAACATATATAAGATGATGCAGAGAGTAAGTTGGAAGA[A/G]AATCATAATGTTGTGGTAGAGAGATGTTCAAATAGTATTAAGTAGCATTTCAAAAGCCCT			23190007	23190127
Chromosome 7	BVWI00281	51.792	7Bin25	InDel		scaffold1180	286205	286321	117		TTATTTTCATATGTGACCTTCAATC	TGCATCACTCGTGAAATAAC	23351642	23351758
Chromosome 7	BVWI00185	51.792	7Bin25	InDel		scaffold1180	314845	314943	99		TCCATAGGGGCTTCAAAAAC	AGTTGTGGGATATTTCAGATTGT	23380282	23380380
Chromosome 7	BVWI00282	51.792	7Bin25	InDel		scaffold1180	375622	375729	108		TGCCTTACCACCTATATATTCTG	TGGTATTGTGAGGTACTCGT	23441059	23441166
Chromosome 7	BVWS02332	55.678	7Bin26	SSR	(AT)6	scaffold1180	424473	424758	286		AACACTTGATTGCGGACACG	AAGCCAACAAATAAATGAGC	23489910	23490195
Chromosome 7	NW0250660	60.034	7Bin27	SNP		scaffold87	672011	672096		GGGTGTCTGACTTTCTCCCTCCACT[T/C]CCTAACTATAGGAGGTGATAAAGGTCAACTGGAATTATCCTTAGGATCATAAGGTCAAAA			24442827	24442912
Chromosome 7	NW0250012	60.034	7Bin27	SNP		scaffold87	704953	705073		TTTTTnGCTTAAGTTCAACCTTTTCTATAGAGCAAATTTATGTAGCTACTTGGTTACTCC[A/T]AATGTTTGGTTGACTATATTAGATTAAGGGGTTCTAGATGCACTTCTATTGCCAAGAGCT			24475769	24475889
Chromosome 7	BVWS02347	60.034	7Bin27	SSR	(CAA)5(TAA)6	scaffold87	733149	733293	145		GCCACCACACACAATCACTC	AATGTCACGTGAGGAGGAGG	24503965	24504109
Chromosome 7	NW0250281	60.034	7Bin27	SNP		scaffold87	961507	961627		TAAAATGGGAATGACAACCTTCACATGGTTAACAAATTAATTTTCAAGTCAGCAGTCAAC[A/C]AACATTTTTTCAATTTTAGAACTAATAAATTCCAGTTGAGATGACTGAGCATAGAACGTC			24732323	24732443
Chromosome 7	NW0250158	60.635	7Bin28	SNP		scaffold150	74428	74548		TTTnGAATTTGTAACACTTGGATTATTTCTTTCTTTCGCCTTTTCTTCCTTATGTTGAAC[A/G]GTTGGTATTTAGAACCATTTCAATTACATATGTTATTTCTACTCTTTTAACTGAATTGCT			27318376	27318496
Chromosome 7	NW0249872	60.635	7Bin28	SNP		scaffold150	546942	546822		CCTCTAGCAATTCTCAATTAAATCCTTCCATATCTTCAAAGGAACTCTCACATCTTCACA[A/T]ATACACTACAAGACTTTGAATCTTTTACTTCTTGTGTTACTTATGCTGCGCTTCATTGGT			27790890	27790770
Chromosome 7	BVWS02324	60.635	7Bin28	SSR	(AT)7	scaffold150	560482	560735	254		TGCCAAGTCCCTCCCTGACC	AACTGTGACCCACTCTACAA	27804430	27804683
Chromosome 7	NW0248410	60.635	7Bin28	SNP		scaffold150	673567	673447		AATTACATGTCTATCCAAAAGCAAGTGTAGGTCCTCGATTCCACCCGGGCTGTCCTTTCA[A/G]TTGGAAGTGGAGAGAATTTATATTTATCCTGAAGGATTAAATAAACCTTTTGGATGTGTA			27917515	27917395
Chromosome 7	NW0249253	60.635	7Bin28	SNP		scaffold150	834015	834104		GTCGATCTTCGGAATTCCGGTCCATCGGA[A/C]GGGAGTACTGAGCTGAGTGTGGGTTCAGGAGTCTGGAAATTGAAGCGCATGAGCTGGTTG			28077963	28078052
Chromosome 7	BVWS02299	60.635	7Bin28	SSR	(TA)7	scaffold87	1215192	1215428	237		AAGACAATCCAATACCCTTTAC	AGCCTTCTTTGCCTTCAT	24986008	24986244
Chromosome 7	NW0248260	60.635	7Bin28	SNP		scaffold87	1688435	1688315		TTTAAAAGAAATGCTGATTAGTATGGGAAAGAAGCATGAAGTGTAAGCTAAACATGAAGG[T/C]ATATCCATTTGATAGTATAAAATTATATTTCTTACGTTTGGAAGAGGAAGGGTTTCCAGG			25459251	25459131
Chromosome 7	BVWS02453	60.635	7Bin28	SSR	(AG)11	scaffold87	1787793	1788092	300		CCAAATTGGACCAGAACCAC	AAGCCGTCAGTCTCGGTTAG	25558609	25558908
Chromosome 7	NW0248975	60.635	7Bin28	SNP		scaffold87	2106297	2106177		TTCACATGTTGAGATTGCATTGCTCGCTTTGTGAAACTAATTAAGCGTTTGAGGAATTGC[A/T]TGGATCTGTGTGCGATTCGTTTTCTGTAACTCGAAATTTGGGGAGATTGTTCGATTTCAT			25877113	25876993
Chromosome 7	NW0248042	60.635	7Bin28	SNP		scaffold87	2588352	2588472		CATATCCCTGAGCAGCAAACTGATCACGTTCTTTTTGAAACTGAGGATAAAGCATCACAT[T/C]GCACAGGGTTGAACAACTGTATGCTCCCTCCTTCAGGTTGGTGGTAATCCAGACAATGGC			26359168	26359288
Chromosome 7	NW0249345	60.635	7Bin28	SNP		scaffold87	3019201	3019080		TCCACAAGCTCAGAAAATTACAATTGGGGATTATTTTGCATACGTCAATGCCCCCTGGAG[A/G]CTAATGGAATGATGGACTGTTTTCATTCTGTAAGCTATAGTACCCGAATGGTAGGTCTGC			26790017	26789896
Chromosome 7	BVWI00247	63.864	7Bin29	InDel		scaffold75	39710	39859	150		TTATGGTTAGGAAGTGAGGTG	AGAGTTCATGCCTTTAGACC	28661586	28661735
Chromosome 7	BVWS02274	63.864	7Bin29	SSR	(TGA)3	scaffold75	101045	101260	216		ATAACTATCTACCAACGTCGCTAA	ACCAATTTCTGTGCCATTCA	28722921	28723136
Chromosome 7	BVWI00248	63.864	7Bin29	InDel		scaffold75	160995	161108	114		AGTTTATCCTCTGGTCGATAGTG	TTTATGAAACGCGGCAGACT	28782871	28782984
Chromosome 7	NW0250390	63.864	7Bin29	SNP		scaffold75	243263	243143		TTGGATTGACTTTTTAAATGCTTnCAGAAAGATTCAACACTTAGGAGAAGTCAATTCAAA[T/C]GGAATTTTGGTTTGAAAGCTTAAAATAAAAnTTCATCGACAACTTTTGACACTAGAATTC			28865139	28865019
Chromosome 7	BVWS02235	63.864	7Bin29	SSR	(ATA)13	scaffold75	663473	663865	393		ATAACTTAGAATGGCAAT	ATCTTTTGAGTCCTTATA	29285349	29285741
Chromosome 7	NW0250663	63.864	7Bin29	SNP		scaffold75	787772	787892		AAAAGAAATGATACATTACTAGCCGGCAAGTCTTTACATCTGATCATTTTTCCTCTTTCT[A/C]ACGGAACTTAGCCTTGTAATATCTGTATGTCTATGGTGCATGCTATAGAATTGAGTTTCT			29409648	29409768
Chromosome 7	NW0248966	64.565	7Bin30	SNP		scaffold75	1573260	1573380		CGTGGTGTGGGGATTGGAGTTTGGATTGAAATTACAAGAGGCATCGAAGAAGAAGGGAGC[A/G]GAAGATGATGTGGGGAGCGGCGAAGAACAGTGGTTTCTGGATGAAACATTGTTTAGTAGT			30195136	30195256
Chromosome 7	BVWS02300	64.565	7Bin30	SSR	(GA)7	scaffold75	1967553	1967890	338		CTTCTTTAGCCGCCATTT	AACCCATCTACTCCATTCCT	30589429	30589766
Chromosome 7	NW0250095	64.565	7Bin30	SNP		scaffold75	2195221	2195123		AnTTTTAAATTCTATACAAGGCTTGAGGGTCTCTTGAGTACTAAGTTATTATTCGTCATG[T/C]CTGTATGGTTTCAACGTTAAAAAGGTGAACCGTCCTTAGC			30817097	30816999
Chromosome 7	BVWS00098	64.565	7Bin30	SSR	(TC)15	scaffold75	2286085	2286223	139		CAACAATTCAGCATGTAGCTGAGG	AACACAGTACCCTCCAAAAAGCTG	30907961	30908099
Chromosome 7	NW0248066	64.565	7Bin30	SNP		scaffold75	2587926	2588046		GCATGGAGGCTATTTGTATTCTTTATAGACAATCAAGTTTAATTGGACAGTCATACAGTG[C/G]ATATTTGCCTTCCAAACATAGAGGATTTGATGAGGCTGATTTGCTCAGGTATCTAATCAA			31209802	31209922
Chromosome 8	NW0249735	0	8Bin1	SNP		scaffold98	60737	60857		AGAAACACCGAGTGTATTGACGTAGTGTCAATCTATACCCGACGTGTCCTACAACTTCCA[A/G]CATAACCAGGAACATACCATACTTGCAGAAAGAAGAGAGCAAAGAAGATCAAGAAAACAT			3287797	3287677
Chromosome 8	BVWS02341	0	8Bin1	SSR	(TA)6	scaffold98	1483863	1484084	222		CAATGCGAAAGTGCAACAGT	ATCTGCCAAGTCATTCAGCC	1864450	1864671
Chromosome 8	BVWS02273	0	8Bin1	SSR	(CA)3	scaffold98	1580637	1580972	336		AGATGCCTATCCATTCAC	TAGCCTTTCATATCCTTTCC	1767562	1767897
Chromosome 8	BVWS02402	0.632	8Bin2	SSR	(CCA)6	scaffold98	92325	92645	321		AAAGCCATGGCAGAAGAAGA	CTTGTGTTCATGGCTGTGCT	3255889	3256209
Chromosome 8	BVWS00738	2.29	8Bin3	SSR	(AG)11	scaffold98	2548343	2548584	242		GAATCCTTCACCAAAGGCAA	GGGTCACATTCCCAAAATTC	799950	800191
Chromosome 8	NW0249570	2.29	8Bin3	SNP		scaffold98	2924808	2924688		AGGCCCATAAAAAAnTTCCGAAATTTCCCTCCnGTCTCTCCGGCGAGGTTGAGTTCAATC[C/G]GTGACTGAGAAATGAGAGGACTGTCGCCGTCTAGAATCATAAGATCGTTCTCAGTGTTGA			423726	423846
Chromosome 8	BVWS01983	2.29	8Bin3	SSR	(TCT)8	scaffold98	3212486	3212899	414		CCCTTTTCCCATTTTTGTTC	ACAATGAGGGCAACTTCAGC	135635	136048
Chromosome 8	BVWS02163	2.29	8Bin3	SSR	(AAG)8	scaffold98	3212486	3212770	285		CCTCTCCCCATCGATCTTCT	CCCTTTTCCCATTTTTGTTC	135764	136048
Chromosome 8	BVWS00991	3.239	8Bin4	SSR	(TC)7	scaffold98	2471145	2471261	117		TACATGCAGGCATGACCCTA	TTGAAAATGGATTTGATGTTGC	877273	877389
Chromosome 8	BVWS01447	4.475	8Bin5	SSR	(TA)9	scaffold16	265168	265429	262		ATCTTCGATTTTGAACCCCA	TTTCAAGTCAGAGTTCCGAAAA	3614701	3614962
Chromosome 8	NW0247979	4.475	8Bin5	SNP		scaffold98	1792962	1793082		AAACTCATCCAAATCTTGCTTGTAAAGAAGACGTGCACCACATAATAGTACCTTTGTTTG[T/C]GTGCAATTTGGTACAAAGGAAACACGAATGTGTCTCCATTTATTTAAACTATAAGGGTAA			1555572	1555452
Chromosome 8	BVWS00252	4.475	8Bin5	SSR	(AAAT)5	scaffold98	2001148	2001253	106		TTGAAGTGCCATTCACACTTTGAT	TACTCCATGTTTGTTGCTTGATGC	1347281	1347386
Chromosome 8	BVWS00992	4.475	8Bin5	SSR	(AT)13	scaffold98	2217315	2217514	200		CATGACGCTGCACTCATCTT	AACATTTGAACGTATGCGGA	1131020	1131219
Chromosome 8	BVWS00726	5.065	8Bin6	SSR	(AG)7	scaffold16	924158	924435	278		TGTCTGGCTGCTCATTTTTG	CTATGGAGCCAAAGGGTTCA	4273691	4273968
Chromosome 8	NW0248749	5.065	8Bin6	SNP		scaffold16	989697	989817		CAATAGCTCAATTACAATGAAACAAAATATCGAAACAAGATAAAAAGAATCTGTGGATCA[A/G]TAGGTGCACCCAGACATCTCAACTAGGTTGACACTCCCGTAGCACCCTCATCATTCCTAT			4339230	4339350
Chromosome 8	BVWS01402	5.065	8Bin6	SSR	(AATA)5	scaffold16	994619	994842	224		CTCCCCTCAAAAGAGACCCT	CCCCTGAGCTTTGATTTTCA	4344152	4344375
Chromosome 8	BVWS00826	7.767	8Bin7	SSR	(AT)10g(TA)6	scaffold12	651343	651539	197		ATGGTTCATTTTCACGTTCG	AAAAATCAAGCAAAGAACAACAT	5022312	5022508
Chromosome 8	BVWS00620	7.767	8Bin7	SSR	(TA)10	scaffold12	735313	735503	191		CCAGAGAGACATTGAGTCTATTGC	TGCCACAAAATGAGAAATTAACA	5106282	5106472
Chromosome 8	NW0248891	7.767	8Bin7	SNP		scaffold12	1536705	1536825		TGAGATAGTCACTCATTGTAGATGCATCTTTAGGGGTTTGTTGAAATAGTCATTTGATAA[T/C]CGACTTCGGCTCGAGAATGAACTGCCAATAAGTTCCTAACCGCTTCCCACAAACTTCTCG			5907674	5907794
Chromosome 8	BVWS02430	7.767	8Bin7	SSR	(AAT)5	scaffold12	2103232	2103456	225		TAAAATTGTGGGACGTGCTG	TTGGAAATGCCAAACGCT	6474201	6474425
Chromosome 8	BVWS01209	7.767	8Bin7	SSR	(ATTT)5	scaffold77	726071	726332	262		GGGAAGGGGCGATAGAATAC	CTATCAAAGAGCGAGAGGCG	7579217	7579478
Chromosome 8	BVWS01397	7.767	8Bin7	SSR	(GAG)6	scaffold77	1284239	1284486	248		CCTCCACTACCCCTTCAACA	TGTTCTCCCTCCATCTCCAT	7021063	7021310
Chromosome 8	BVWS01491	8.539	8Bin8	SSR	(AT)11	scaffold125	174148	174397	250		CATTTATTCGTTCGAAGGTTCA	AGCCAAATGGAGAACTGACG	9460153	9460402
Chromosome 8	BVWS00528	8.539	8Bin8	SSR	(TC)13	scaffold210	343555	343792	238		GCACACACATTTCACCGACT	CGAACCGAGGTGGAAAGATA	Multiple hits
Chromosome 8	BVWI00101	8.539	8Bin8	InDel		scaffold217	164025	164135	111		GCTCTCTAGTGTGTGATTAGG	GTTGCACTTTAATGACGCTT	Multiple hits
Chromosome 8	BVWI00041	8.539	8Bin8	InDel		scaffold217	330995	331141	147		GCTTAATTTGAGACCATTCCTAGAT	TTCTTTTCCTGGTGATGCATTT	10936126	10936272
Chromosome 8	BVWS00037	8.539	8Bin8	SSR	(AT)14	scaffold217	679539	679673	135		TCTCCATACCGATCAAATACAGGA	AGAATTGATGTTGATGATGCAGAA	11284670	11284804
Chromosome 8	NW0250088	8.539	8Bin8	SNP		scaffold217	728246	728366		GTTCTATGCATTCAAGTCAAGTACTCTTGAATATATTCCCATTAGATGGTAATCAGATGG[A/G]AATCAnATGAGAATATGACAAAGATTAAAAGGCAATCATATGATTGTCATATGATTGTCA			11333377	11333497
Chromosome 8	BVWS00523	8.539	8Bin8	SSR	(TA)6	scaffold38	56564	56691	128		TCCTTGGCTATGTAATTTCCG	CATCATTTTGAACATTCATTCG	8363112	8363239
Chromosome 8	BVWS00522	8.539	8Bin8	SSR	(AG)14	scaffold38	189192	189466	275		GCAAAGCAATATCGGGAAAA	TTCCTTCGCCATTTTCATTC	Multiple hits
Chromosome 8	BVWS01287	8.539	8Bin8	SSR	(AT)6	scaffold38	552988	553245	258		TGGAACAATCATGTGTCAGGA	GCCTTTTCCATATCCATTTCA	8859536	8859793
Chromosome 8	BVWS01292	8.539	8Bin8	SSR	(AAAT)5	scaffold38	803763	803978	216		CACCGACACTTGCTTGTCAT	CAGACCTTGGAGTTGAGGGA	9110311	9110526
Chromosome 8	NW0248566	8.539	8Bin8	SNP		scaffold38	855144	855254		CACTGTAAAATTTTTCAAGTCTGTCTTCATTTCTATTGCAGAGAATGCAT[A/G]TATTTCGATGGATTTCTTGCTTAATCAATGCTGATTAAGTTGCAGCGTCTCGATATTTCA			9161692	9161802
Chromosome 8	BVWI00275	8.539	8Bin8	InDel		scaffold38	911638	911772	135		CAGCAATGAGTTGATGCCTT	AGGAGAATCAGTATGTGCAGTA	9218186	9218320
Chromosome 8	BVWS00609	8.539	8Bin8	SSR	(TTC)8(TTA)7	scaffold77	303665	303975	311		CCCAATCCCCCTTAACACTT	CGTGCAGGATCGACCTACTT	8001574	8001884
Chromosome 8	BVWS00610	8.539	8Bin8	SSR	(TA)13	scaffold77	489601	489863	263		CAACTCCCCTCCCAATACCT	GCCACCAGAGAAAAACTCCA	7815686	7815948
Chromosome 8	BVWS01589	8.539	8Bin8	SSR	(GA)6	scaffold77	1498872	1499130	259		TGACGTTTCACGGCTTTAATC	CCAAATTCTTCTGATTCGTTCA	6806419	6806677
Chromosome 8	BVWI00171	9.148	8Bin9	InDel		scaffold13133	1275	1422	148		TGATTATTCACAAGCCATTTGTA	TCTCATTGGTCAGAGAGAGATA	Multiple hits
Chromosome 8	BVWI00327	9.148	8Bin9	InDel		scaffold217	802213	802361	149		AATAGAAATTTAATGAACAAATTCCAC	TCGTCAATTCTAGGAAGAGG	11407344	11407492
Chromosome 8	BVWI00325	9.148	8Bin9	InDel		scaffold217	879944	880076	133		AACTCAACTGAACACGCAAA	ACTGAAAGACAGGTTTGAGG	11485075	11485207
Chromosome 8	BVWS01001	9.148	8Bin9	SSR	(AT)7	scaffold432	34980	35221	242		TGGTTTGTTGGATTTTGTGAA	ATATTATCCCAGCAGCCACG	11629919	11630160
Chromosome 8	BVWI00164	9.148	8Bin9	InDel		scaffold437	369070	369218	149		TTTTTGGTGAAAGGTGATGAG	TGAGAATATGCCTCCATACAG	12276427	12276575
Chromosome 8	BVWS01461	9.148	8Bin9	SSR	(GGTGGA)5	scaffold437	543257	543534	278		CTGCTGGAACTATCATCGCA	TGCAGATGGCTTTGTTTGTC	12450614	12450891
Chromosome 8	BVWS00886	9.148	8Bin9	SSR	(TTA)10	scaffold469	267985	268220	236		CACCGTATTTGGTTCGGTCT	AATGGGAAAGGGGAAAAATG	12810770	12811005
Chromosome 8	BVWI00172	9.148	8Bin9	InDel		scaffold496	246638	246752	115		AAATATTAGTCGCACTTCGC	AGATTCGGTTTCCTACAACA	13082878	13082992
Chromosome 8	BVWS01714	9.148	8Bin9	SSR	(TAA)6	scaffold496	263394	263494	101		TTCATCCCTTCCCAGAAAAA	GCTCCATTGTGGGATGAAGT	13099634	13099734
Chromosome 8	BVWS00527	11.065	8Bin10	SSR	(TA)7	scaffold62	447337	447615	279		TTACCGACTGTCGTCCATCA	GTTCCCTCGAATAGGGGTGT	13863854	13864132
Chromosome 8	BVWS01698	11.065	8Bin10	SSR	(AAATAA)5	scaffold62	751427	751654	228		GGCATGAGTTTCAAAATCCC	CACCTATGCCACATTGTGCT	14167944	14168171
Chromosome 8	BVWS00373	13.888	8Bin11	SSR	(AG)23	scaffold83	3023709	3023872	164		AAGTGCCACTCGAAGCAACATAAC	CGCCATTTTTCTTTTTCTTCTCAA	15097653	15097816
Chromosome 8	NW0250678	13.888	8Bin11	SNP		scaffold83	3065039	3064919		GCATTCCATAGTATGTATACACCTCCGAAAACCGATGAAAGATCATCCACAAGATTTACA[A/G]CAGAAGAAGACTTCTTTATGTGGGACGAGGCTACCGAAGGAGCAGGTTTGGGTATTTCAG			15056486	15056606
Chromosome 8	NW0248954	13.888	8Bin11	SNP		scaffold83	3247784	3247904		CGACTCCCCTCTCTCTAACTAACTATGGTCCCCACATCCTTACTATTGGATGATTCTCCC[A/G]TCCCACTAACAACGGATTCTTTTnCCTTTTnACCCCTACnTACACATTGGTATATAATTG			14873741	14873621
Chromosome 8	BVWS00213	13.888	8Bin11	SSR	(CT)18	scaffold83	3520787	3520945	159		AGCGAGTTCACCTCTACATCGTTT	CCAACGAAACAGGGAATGCTATTA	14600580	14600738
Chromosome 8	BVWS02009	16.352	8Bin12	SSR	(TCT)9	scaffold83	3533460	3533734	275		TGGAATCAGAAGATGGAGGG	GCCTTGCAGAGAGAACCAAG	14587791	14588065
Chromosome 8	NW0249252	16.352	8Bin12	SNP		scaffold83	3788109	3788229		GACTAGTAAATCGTATTTACCTATTGCTGCTTTTTCTGCCTTCTTCTTAGCAAGGTACTT[T/C]AGGCAATTTCTCTTCCAATGCCCGTTTTGGTTGCAATGGAAACAGATTACCATTGCAACC			14333416	14333296
Chromosome 8	NW0249297	22.319	8Bin13	SNP		scaffold349	209743	209863		AGCTCGTGGGTTGGCACTTACGCCAGTGTTATTCAGACATTTTAGGCCTTTTATTGAGAA[T/C]GCCATAACAGCTAATTTGAGGAGAATTGAACAGACAAGTGCTGCCTTAGCTGCAGCAGAT			18332267	18332387
Chromosome 8	BVWS00265	22.319	8Bin13	SSR	(AAG)7	scaffold349	564150	564290	141		AAACTTGTATGGAAAAGGGAAGGG	AGTGGAGTGGCAATCATTAGAATTAAA	18686674	18686814
Chromosome 8	BVWS00329	22.319	8Bin13	SSR	(TTA)11	scaffold349	575326	575490	165		TATAAGAAGGAACACACCAACGCA	CAAAAGAAAGGCGAGTAAAAGCAA	18697850	18698014
Chromosome 8	NW0249026	22.319	8Bin13	SNP		scaffold349	789432	789552		GCACTAGCAGCGTTTTAAGAACAGAACTAGATTTTGTGCTGAACTAAACAGCCACTAATT[A/T]ATTATGTACTCAAACTTAAAAGCATTCAGGAGAATACAATTCAAATCTTCACAGTAGTAA			18911956	18912076
Chromosome 8	BVWI00283	22.319	8Bin13	InDel		scaffold83	6389	6533	145		TGGGTTGGGTCAACTTACATT	CCAAACATAGCCCACCTGTT	18114992	18115136
Chromosome 8	BVWI00284	22.319	8Bin13	InDel		scaffold83	64488	64599	112		GATCGAACAGAGGCTGCAAG	GAGCTTCCGAGAGTGTCAGG	18056926	18057037
Chromosome 8	NW0248924	22.319	8Bin13	SNP		scaffold83	235048	235168		TGCATAATCAATTGATGCCATATTAAATGGAGAACCAAATCTGAAGTCGGAGATGTTATC[A/G]TTGGGATACATGCCGAATGGAGAATCGAATGCTGCTGCCTTGTACTCATCGAATGGAAGT			17886477	17886357
Chromosome 8	BVWS02361	22.319	8Bin13	SSR	(TTC)8	scaffold83	557100	557300	201		GCCACCTGGTTTCTTCTCTG	GAAAAAGCGTTTGGTGAGGA	17564225	17564425
Chromosome 8	NW0249450	22.319	8Bin13	SNP		scaffold83	734442	734535		GTCGATTTTGTTCTCTTCCATCGCCCTCAATTC[T/C]CTGGTCTGCTAAAAGCTAGCCAGCCATTGCAGAGGATTTCAAAGCTTGAAGGTAACTCAA			17387083	17386990
Chromosome 8	BVWS02406	22.319	8Bin13	SSR	(GA)9	scaffold83	763805	764042	238		TGAATTGCAGCACAGTCCTC	GGATGGGAGTAGAGCCCATT	17357483	17357720
Chromosome 8	NW0249381	22.319	8Bin13	SNP		scaffold83	1164391	1164511		GTATGCGAACCGTAAGTACAAAACATAACTCCATGTGCCACTTGTGTATGGTTTTCAGCA[T/C]AATGTCACAATGAAGTTATCCATTTTCTTGTTTTTGCAGATATCTGTACCAGCTACCGCC			16957134	16957014
Chromosome 8	NW0248497	22.319	8Bin13	SNP		scaffold83	1494849	1494969		GCAAGCTCTTCAGAAGCACACGATTCTAAGAAAAGAGAGTGAACCATCATCCGGAGCTCC[A/G]AAACAGAAAGGTTCTTCGAGGCATAACCAATTCCAGAAAGATATTTGAGTTTCCTTGTAC			16626676	16626556
Chromosome 8	NW0247958	22.319	8Bin13	SNP		scaffold83	1799151	1799258		CCCTTTGAGCGTTTTGGTCTTGCAAAACTCCAACTAATTAGCCGTGT[T/G]TTACTCTTATCTCAAGTTTTATGTGTGTTTGAAGTTTAGTTGTACTGGAATTCAGTTAGA			16322374	16322267
Chromosome 8	BVWS00005	22.319	8Bin13	SSR	(TA)11	scaffold83	2126067	2126209	143		CCAATACCAAAAGGATTCCATCAA	TGTTGCAAATCAATTGTTACTTGTACG	15995316	15995458
Chromosome 8	BVWS01956	22.319	8Bin13	SSR	(TG)6	scaffold83	2419351	2419579	229		AGGAGCGAAGAAGGGAAAAG	AAACCACGTGAGGGTACACA	15701946	15702174
Chromosome 8	BVWS00374	22.319	8Bin13	SSR	(TC)20	scaffold83	2527658	2527818	161		ATTTGTGAAGAACTGGAAAGGCAC	AGAGCAGAGAAAATGGGGAAAAGT	15593707	15593867
Chromosome 8	NW0249742	27.63	8Bin14	SNP		scaffold349	1283493	1283613		GCATTCCAATGGTCAAGGACGTTGGCCTGTCAAATCTGCAAAGTTTATTCTAGATTTGCT[T/G]AAGAATGCTGAGAGCAATGCTGAAGTATGTGTTTCTTTCTGTCTCACCTCACCTGAACTA			19406017	19406137
Chromosome 8	NW0249225	27.63	8Bin14	SNP		scaffold349	1546913	1546793		TTATGATCATGTAAATTTTnAATGCTGCATAGGAATTGAGTAGCAGCTACTAAGTTGTTT[A/G]CCAGGGTAATGGTGCATAAGGTCTAGATTTAAGGAATTCACATACCGCACATGCTGTTAC			19669437	19669317
Chromosome 8	BVWS00369	27.63	8Bin14	SSR	(AG)19	scaffold349	1701975	1702105	131		TGAGAAAATGGAAGATGCAAATGA	TTCTTCTCACTCTCTCCTAAGATTTTGC	19824499	19824629
Chromosome 8	NW0249239	27.63	8Bin14	SNP		scaffold349	2099334	2099214		GGATGAAACTTACACTGGATTATGAAATATATCAACAGCGTTTGTAATTGCATTTTCTTC[T/G]GTTGTCATTTTGGTGCAAAATGCAACTCCAGGATGATCCAAGTACTGCACCATGAGGAAA			20221858	20221738
Chromosome 8	NW0249873	27.63	8Bin14	SNP		scaffold349	2434630	2434750		CCTCTGCCGCCGCCGCCTCGTCTCTCCGACCACCAAAAnCAGCTTCCAGTTATGACCATC[A/G]TCCTAATTCTGTTCGTCGCCTTTTTCTTCGCTTTTAGTTTCTACATCATCGTTGTAAAAT			20557154	20557274
Chromosome 8	NW0250697	27.63	8Bin14	SNP		scaffold349	2800497	2800377		CCAGCTGTTATGGTTGGAAGAATAAATTCAGTGAGTAGACTTCAGTTCTCCTCCATGTAT[A/T]CAAGTGTTTCGGAACCTTGGGGGTGTGGTGGTATTTnAAnTAAGTAATGTTTCCTCTCAG			20923021	20922901
Chromosome 8	BVWS00050	27.63	8Bin14	SSR	(CAAAA)4	scaffold349	3055131	3055246	116		CGGGAATTTACGAGAAGAAAGGAA	ACCCGAACACTTGTAGAATCCAAA	21177655	21177770
Chromosome 8	BVWS00049	27.63	8Bin14	SSR	(AAATC)4	scaffold349	3059476	3059560	85		TCTCAATTTATCTTTGCGACCAAAA	TGGTTGTTAAGCATGTGATTGGAT	21182000	21182084
Chromosome 8	BVWS02272	27.63	8Bin14	SSR		scaffold349	4901404	4901572	169		TTTCATTTCAATGGGGAACA	TAGCCAGGTCAGGTGTCG	23023928	23024096
Chromosome 8	BVWS00193	27.63	8Bin14	SSR	(AT)12	scaffold349	5238041	5238251	211		CAATGGTGCTCAATTCAACAAA	ATACAAAACGTCACTTCACCCAAA	23360565	23360775
Chromosome 8	NW0249249	27.63	8Bin14	SNP		scaffold349	5290750	5290629		GCTGCGGAGTCCCAAAGAGGTGACGGAGGAAGAGTATACAAAATTCTACCACTCTCTTGC[A/T]AAGGTAATTGTCCAAAATGCAAGCAGTGAAAAAAnnnTATATGAAAGCACCTTAAGCTGT			23413274	23413153
Chromosome 8	BVWS02373	29.231	8Bin15	SSR	(TC)14	scaffold349	5404095	5404213	119		CTTAAAGTGCCGTTGACCGT	TGCATAAAAAGAAGAAAACACCA	23526619	23526737
Chromosome 8	NW0249216	29.231	8Bin15	SNP		scaffold349	6034125	6034245		GCAACTTTTGTTCTTTGCAACTCTATTGGTGAAGAAGTTCTTTAATGGAAATGTGAAGCC[A/G]TATATCCCTGATTTCAAACTCGCATTTGATCATTTCTGCATACATGCTGGAGGAAGGGCT			24156649	24156769
Chromosome 8	NW0249088	29.231	8Bin15	SNP		scaffold349	6335292	6335412		AACCCCAGAACGCCAGAAAGATATAACTAGGACTGGAATCGTAAGTAACAACATGAACnn[T/G]CACGCCATGAGATAAATAGAGGGAATTCAGAACTTATAGGTTCTTGATCATTCAAAATCA			24457816	24457936
Chromosome 8	BVWS02470	29.231	8Bin15	SSR	(TA)3	scaffold349	6701692	6701823	132		GCAACCATTCTTTACTGTGCC	AGGGCATTTCAAGACAAACC	24824216	24824347
Chromosome 8	NW0248412	29.231	8Bin15	SNP		scaffold349	7172132	7172015		AAnTAAACACGGAAACTTCATTATTCTTGTATACTAGTGCTTTACTTCAACTTCAAGGAA[A/T]GGTTAAGCACCAATGGATGAAACGAGCTAGTTGAAGTAGTCGAAACAGAACAATTGTCAA			25294656	25294539
Chromosome 8	BVWS02239	29.231	8Bin15	SSR	(CTC)3	scaffold349	7585409	7585716	308		TTTCTGATTTGGGTCACTCT	ATATCCACCATTCCTTCCTA	25707933	25708240
Chromosome 8	BVWS00118	29.231	8Bin15	SSR	(TG)20	scaffold349	7655494	7655645	152		CATTGCAGGACCTTCCTTCTTCTA	CTCTGACTTGTCCATCCCTCTCTC	25778018	25778169
Chromosome 8	BVWS02319	29.231	8Bin15	SSR	(TAT)5	scaffold349	8016284	8016590	307		GGCGGAGATGGATCAGGAGG	CACGAGTGTTGGGTGGCAGA	26138808	26139114
Chromosome 8	NW0249245	29.231	8Bin15	SNP		scaffold69	147450	147570	PI296341基因组scaffold8823证明97103scaffold69和scaffold349应属于同一scaffold	TATGGTGCTACAAAGACCACATTGCACATAACGAATCTGTTCAGAGGAATCGGCCAGGAG[T/C]TGCTCCACTGTCGACATATCAACACCTTTTACAGTTAAGAGAGAGAGAGAGAGAGAGAGA			18957442	18957562
Chromosome 9	NW0249792	0	9Bin1	SNP		scaffold788	16516	16636	PI296341基因组scaffold8585证明97103scaffold292和scaffold788同属一个scaffold	TGTATCCCACTCTTGACTACCAAAGCTCTGCATCTTCATACCGTCTTCAGCAACCCATAT[A/G]TAATCGGGGATCCTGGCCAGATGCTTCTTGAAGGAATCCCCGTTGGGATCTTCCACCCAA			20929745	20929865
Chromosome 9	NW0251017	0	9Bin1	SNP		scaffold292	3696310	3696425		GATGTCCTGAATTTAAATGACTGCTAATTTGAGCTGACCAAAGATTTTTNCTGCCCAGAC[T/C]CTTTCAAATATTTCCCATATTCAATCCCTGTTTNACATTGCTTGTATGCATGTTTTTNA			1020719	1020604
Chromosome 9	BVWS01947	0	9Bin1	SSR	(GAT)9	scaffold292	3849924	3850120	197		GCTTGTGGAGAAGAACAGGG	GCCCTGCAGCTTACAGAAAC	866909	867105
Chromosome 9	BVWS02066	0	9Bin1	SSR	(GAG)8	scaffold292	4419443	4419577	135		TCACGTGAAGTTGAAATGGG	AAAAGTGGTGGGTGCAGAAG	297452	297586
Chromosome 9	NW0249289	2.318	9Bin2	SNP		scaffold292	3210314	3210434		AACTGGAAGAATGAGGTACTTGCGCAATGTTCCGCGTAGATTCAAGAGCGGCTTCAGAGA[T/G]GGTATGATATTGTGTTTATTGTTTATTTAACGCTTCGACTGTTTTCTTCATGTGTATGGG			1506715	1506595
Chromosome 9	NW0251241	2.318	9Bin2	SNP		scaffold292	3280566	3280448		ATTGCGTTTACATGGTTTCTTAGATTAAGATAACCATCAAAACACTTTGGTGCCTGTGTT[A/G]ATCATTGACTGAGCGGATATGTGTTGGATNAGTGGAGATAGCAGCCCACCCGACTTCCT			1436463	1436581
Chromosome 9	BVWS02327	2.318	9Bin2	SSR	(GGA)6	scaffold292	3377674	3377971	298		ACACGACGCAGCAGCCTTAT	TGCCACGGACTCCCACCATT	1339058	1339355
Chromosome 9	BVWS02280	2.318	9Bin2	SSR	(CTC)3	scaffold292	3931160	3931453	294		TGTTCCCTCCAAATGTCC	CAGCAAGCGTTTCGTCCC	785576	785869
Chromosome 9	NW0249411	2.318	9Bin2	SNP		scaffold292	3988538	3988418		ATTTTCTCCGCAGATGTTTGAAGGAGTCCTGAATCAGGATAATGTGCAAATACCATTTGC[T/C]ACAGGACAATCAGCTATGCGATATGGGGCCAAGGAAGAGCAGTTTGATTCAGAAAAGATG			728491	728611
Chromosome 9	NW0247973	2.318	9Bin2	SNP		scaffold292	4010101	4009981		CTTGAATGGAGCAAGACTAATTTATTCCATCAGTTCAATTTTTCATTTTATCTGTTGTAT[A/G]TGAGAGTCTAGTAAGTGACGCTTTTGGAATATTAGTAGATGTTACTAAGAACGCGGTGGT			706928	707048
Chromosome 9	NW0250097	2.318	9Bin2	SNP		scaffold292	4586516	4586636		GCAGTTGCACCTACCTCTTTGTATTTATCCAGATTTTCCCCTGTTCTCTATGTTTTTGAA[A/T]CTTTAGTACCTCGTTTTGTTTCTGTATGAGGTTTTTCTTTCTTTTGTGACAATACTCTTA			130513	130393
Chromosome 9	BVWS00200	6.784	9Bin3	SSR	(TC)16	scaffold292	2578302	2578466	165		GTTCGTCTTCAATATGCTTTGCCT	TCATGAAGTTTCCATCTCTCTTGATTT	2138563	2138727
Chromosome 9	BVWS02307	6.784	9Bin3	SSR	(GCA)9	scaffold292	2657988	2658218	231		CGGTAGTAGAGGAAGGAGGA	GTGGGTTGATTGATGTTGTT	2058811	2059041
Chromosome 9	BVWS02389	6.784	9Bin3	SSR	(GCA)9	scaffold292	2658078	2658230	153		TACCGGTGATTCCATTAGGC	TTAATTTCTCCCGTGGGTTG	2058799	2058951
Chromosome 9	NW0249444	9.181	9Bin4	SNP		scaffold292	2257608	2257728		TTTAAAAGTCTACATCTATTTTTTnAATTAGATATTTAAGATGATTATAATTGGTTGCCT[C/G]TGATATATCATCGAATTAACTAGTTACATAACTGTATTAATTAATTGATGATATATCATT			2459421	2459301
Chromosome 9	BVWS02377	9.181	9Bin4	SSR	(AC)6	scaffold292	2279863	2280017	155		CTGAGGTTCAATCCCGCATA	CTCCAATCCCAAGTCCTTCA	2437012	2437166
Chromosome 9	BVWS02411	11.102	9Bin5	SSR	(ATA)7	scaffold292	1372914	1373105	192		CTTCCTGCACTTTTCAAGCC	CAGCAAATACAGATCGCTAACAA	3343924	3344115
Chromosome 9	NW0251086	11.102	9Bin5	SNP		scaffold292	1530394	1530275		ATCGATGTGGACTGACTCTAGTCCTGATCAGTGACTACTGAGGAGGAAGGAAACTAATTC[T/C]GTACATGGAGGAATTCTGCCTAGGAAAGGAAGGAGGGTTTAAAATTTAAACTGCATAGT			3186635	3186754
Chromosome 9	NW0248622	11.102	9Bin5	SNP		scaffold292	1905905	1906025		TTCAAATATGTTTAGAAGGAAATCCAAATTAATCCAACAAGGTAACAAGGAGGAGAACGT[T/G]CAATAAAGTGCCAGAACATTTTTAAATATGCAAAGATATAGCATGATGGCACTGATTGGA			2811124	2811004
Chromosome 9	BVWS02387	11.102	9Bin5	SSR	(AG)11aagctttatcatcagttaaacatctcaag(AGAAAA)5agccactaaaaatataattaataatcacaagaaatgc(AT)8	scaffold292	1977013	1977281	269		TACTTCTTCTACGGCGGTCC	TCATCAGCTGTGTTTCTAAGGC	2739748	2740016
Chromosome 9	NW0249401	14.14	9Bin6	SNP		scaffold292	33753	33633		TCTGGTAGAGCTTCTTCAAAGTCCTTTTAACCATAAAACTTTTAACAGAAATATAGGGAG[A/C]ATGCAGGCTCAGTCAATTCTTTCACTAAAATAAGCATTGGCTTCAATGTAAAAACAGGGA			4683276	4683396
Chromosome 9	BVWI00245	14.14	9Bin6	InDel		scaffold292	364723	364867	145		AGTAATGTACTACTGAGCCAAA	ATATAAATACATCATGAATGTCACAC	4352162	4352306
Chromosome 9	BVWI00246	14.14	9Bin6	InDel		scaffold292	382713	382832	120		TGATTGATTCTTTTGTACGGTGA	TGAATCCCACAATAGGGACAA	4334197	4334316
Chromosome 9	NW0248899	14.14	9Bin6	SNP		scaffold292	431988	432094		GTGAAAACTAACGTATAAAGTTCCAACAAACTTTTCACCTCCCTAA[A/T]AGTGTTTCTGGATACTGGTGTTCGAGCTCTTTTTACAGTTTGTTCCTTTTTGTGATGATT			4285041	4284935
Chromosome 9	BVWS00177	14.14	9Bin6	SSR	(AC)31(ATGT)5	scaffold292	692847	693040	194		TTCAACCAAGCAGTTCTTAACACAA	GATGCATTAAGATTTTCGTTTCGC	4023989	4024182
Chromosome 9	BVWS00309	14.14	9Bin6	SSR	(GA)18	scaffold292	1305460	1305607	148		GCTCCCCTTTTATTCAATTTTCCT	AAACCAGATCCAGATTTTTCTCTTG	3411422	3411569
Chromosome 9	BVWS02326	15.528	9Bin7	SSR	(TA)5	scaffold109	1223777	1224000	224		TAAGGCATTGAATCAAGGAA	TAGGGAATACAATACAAGCA	5941805	5942028
Chromosome 9	NW0251369	15.528	9Bin7	SNP		scaffold109	1381691	1381573		GGAAACTTTTTNGTCAACCCGCCTTTTGACATGGGGCTTAAGGAAAAGTTGTTTCGGTGT[T/C]TGGCCAAAGTGATTAATCTGTGCTAGAATGGAGGCTTTCATTGCGGGATCCGTCACTGA			6099719	6099601
Chromosome 9	NW0247922	15.528	9Bin7	SNP		scaffold109	1583911	1584029		TnCCTTCAGTAGTAACCAGCTTATGTTTTAAGTATATTCCTCCAAAAAGAACAGACCTTA[A/T]TCAGATCAAAACATGCCCTATTTATTCATACAATCACCAACTATATTATTGTAAATACCT			6301939	6302057
Chromosome 9	NW0248960	15.528	9Bin7	SNP		scaffold109	2123373	2123253		TGCCATTGTTATATAATGGGTCTTGGTTATAGTTATATGATGAAAGACAAGAACTTATCT[A/G]ATATGCAGTGTTTCTTAAAGTACGCGATTATTTGAGGCGCAATAGCTCTTTTGAGGCTAA			6841401	6841281
Chromosome 9	NW0249085	15.528	9Bin7	SNP		scaffold109	2417121	2417241		GTACGGTCGGTCGTACATGTATTGTGGGTATCTATCTGTCACTCTAGCATAGAAGTTCTT[A/G]TCAGCAACATTGTTGTTATTGATCACAGGGGCATAACCAACACCGTTTGCACGAGGTCGT			7135149	7135269
Chromosome 9	NW0249316	15.528	9Bin7	SNP		scaffold109	3175069	3174949		ATTATATGCTGCATGAGATAACACCGTGCTTTTCTTTCTGTCTCGCATTTAAACTCCTTA[A/G]GAATGTTATGCTTCAGTGTGCCTTAGCTTTAAGAAACACTGATCATGAATCATGATGCAT			7893097	7892977
Chromosome 9	NW0247977	15.528	9Bin7	SNP		scaffold109	3224006	3224125		TGCTCTTTnCTTTTTCTTCACAGATGAAGAAGCTCTGACCCTTCTAACCCCACAACTCTA[T/C]GACGACCTTCCAATATTTACTGAnGAAAAAAAnnnCCTTCTGAAGTACATTGCAACAGCC			7942034	7942153
Chromosome 9	NW0249402	15.528	9Bin7	SNP		scaffold109	3630877	3630969		GAAAGAGGACAACATATGTCATTTACCCGTCn[A/T]CCTGATCATCTTGCACACCATCTAATGCAAGGATATAAAATTCTTAAAGCTAAAATGAAA			8348905	8348997
Chromosome 9	NW0248679	15.528	9Bin7	SNP		scaffold109	3888397	3888277		CTTTCTTAGAGTCGTTTATCAATCTGTTATTGAGAGTTATTATTATTATTATAATTGTGG[A/G]GTTGAGGAGTTCTCAAACGTAATTGAGATAGTTACTTTATTAATTCTGTATCATAGCCTA			8606425	8606305
Chromosome 9	NW0248433	15.528	9Bin7	SNP		scaffold109	3951514	3951394		GATGACTTCTTCTTACCAGTAAATGCAATAACAGGCTCATCATCAATATCTTCATCAACC[A/C]TGACCTCATCACCAATTACATCCTCATCATTCTCATCATTAAGGGCAGTGAATGCTGACA			8669542	8669422
Chromosome 9	NW0249541	19.66	9Bin8	SNP		scaffold109	455860	455980		GTTCTTTCAACATTATTAAAGTATAAGATCTGATTTCAATGTCAGATGATGCTAATTATG[T/C]GTTTTCTGAATTTTTGTCTAGTATCCAGTTCATAGTCTGGTAGTATTCAATTTAGACTAC			5173888	5174008
Chromosome 9	BVWS02121	19.66	9Bin8	SSR	(TG)6	scaffold109	752210	752441	232		AAGCTTTGGGAGTTGCTTGA	CATTCCCTCCAAATCGATGA	5470238	5470469
Chromosome 9	NW0250274	19.66	9Bin8	SNP		scaffold109	898127	898247		AAGCATGTTGCATCAATAGCCTGCTTATGAAATCTTTATCATTTGTTTGTGCTTGGGAGG[A/G]TCAATGCTTTAGACTTTATTTAGAGTGTCTCAACTTTCATCCTTGGCCCCTGTTGATGTA			5616155	5616275
Chromosome 9	BVWS01133	28.729	9Bin9	SSR	(AAT)6	scaffold109	4291759	4292018	260		CATCCACCTCAAACTTTAGAAACA	TTCTATTCCCGTCATTTCATTG	9009787	9010046
Chromosome 9	BVWS00212	35.345	9Bin10	SSR	(TAATT)4	scaffold28	3408430	3408544	115		ATCTACCACCTTTTGGGATGTTGA	TCAAATAAATGCCCATGTTATGGTT	11121271	11121385
Chromosome 9	NW0248883	35.345	9Bin10	SNP		scaffold28	4437194	4437074		AAGAAAAACATCTAAACAACTAAATCTTGCTTAGATCCATAAAATTAGTTCATTTGAACT[A/C]TGTAGGATAACCAAGAGTTGTAATACATTTAGATGACTGGTAAATATTATTTAGATGATT			10092621	10092741
Chromosome 9	NW0250719	35.345	9Bin10	SNP		scaffold28	4786752	4786632		TCCTCTAAAGTCTACAGGATGCTATAATGCACATTTATAGAAATTGCAATACTGTAGATT[T/C]TAGATCCAATCCCTAAGATTGAATATGCAAAATATTGAAAGGAGTTGATAACTTAACAAC			9743063	9743183
Chromosome 9	NW0249384	35.804	9Bin11	SNP		scaffold28	2768323	2768203		TTTGAATTTTGGGGAGAGTAAGAGGAGTTCTTATCCCAACACAGATAACAACTTGCCTTC[A/G]GGCAATTCTTTGTTTGGTGGGGATGAGAACAAGAAGAAGAGATCCCCCACTTCACGTGGG			11761492	11761612
Chromosome 9	BVWS00567	35.804	9Bin11	SSR	(ATT)5	scaffold28	2836409	2836587	179		GCGCTTCAAAAACCCTTAGA	TGCACGTATGTACGCAAAAA	11693228	11693406
Chromosome 9	NW0248023	41.316	9Bin12	SNP		scaffold126	122821	122701		TCGAAGCAAAGCGCCACGAGAAAGGGnAAGAAAACACAGCGTCTTGGCAGTACTGTGTTC[T/G]TTCCAAATGGATTAATGGCTTCTTCTGGAGCCCATCTGCTGTTATTGCGAAATTCACTTT			14867672	14867552
Chromosome 9	BVWS02237	41.316	9Bin12	SSR	(TCT)5	scaffold126	150209	150801	593		AAAGCAAAATTACGATACAACTC	ATGTGAAGCATTCGCTGACC	14895060	14895652
Chromosome 9	BVWI00029	41.316	9Bin12	InDel		scaffold126	505466	505596	131		TGGTTTATATTGGTCTTAGTGGATT	TGATCGAAATAAACTGCTGCT	15250317	15250447
Chromosome 9	BVWI00147	41.316	9Bin12	InDel		scaffold230	22556	22703	148		AAGAACACACCCAACTTATACAAAAC	GTTTTTGCACTGTGGTGGCA	15559234	15559381
Chromosome 9	BVWS00969	41.316	9Bin12	SSR	(AT)8	scaffold230	141242	141415	174		TCCTAAGTTCTCATTTGGAGGA	CGAATTTCAATTTTATTTCCATCA	15677920	15678093
Chromosome 9	BVWS00483	41.316	9Bin12	SSR	(AT)8	scaffold230	235532	235796	265		GATGTGACCCCCATGGAATA	ACCGTGTCCCCTCTTTTTCT	15772210	15772474
Chromosome 9	NW0249517	41.316	9Bin12	SNP		scaffold230	281630	281750		ACACAACAGAAnTGTCACTAACGTTGCACACATTGGTCTTAGGTTAGGAAGGGAGCTTCC[T/C]ATACTGAATGTCCAACCTGCTAACTGCGTTGGTGAGTTGGGAGATCTGAGAGACCATACT			15818308	15818428
Chromosome 9	BVWI00148	41.316	9Bin12	InDel		scaffold230	431986	432131	146		CCGCATGGATGCATCAACAT	TGCACCGCTTGTATGCTTTA	15968664	15968809
Chromosome 9	NW0249612	41.316	9Bin12	SNP		scaffold28	685521	685604		GGGTAGAGGAAAATAGAGTAGTA[A/C]ATTGAACTCAGCTTGGCAACATGAAAATCAGAATTCGAACGCATTTTGGATTCAAAAAAA			13844294	13844211
Chromosome 9	BVWS02412	41.316	9Bin12	SSR	(TA)8	scaffold28	1237564	1237756	193		GGACCGTTGTCGTTGAGAAT	GCCCAGTGGGGAGATTTATT	13292059	13292251
Chromosome 9	BVWS00019	41.316	9Bin12	SSR	(TTATT)4	scaffold28	1363276	1363515	240		TCATTTCGGTCTTTTGTATTTGAAG	TGTAACGACTTTTAAGCAATCTCAAAC	13166300	13166539
Chromosome 9	BVWV00020	41.316	9Bin12	SV		scaffold413	156843	157345	503		ACACAAACAAAATCGTAAAACAG	AAAAACAGTCATCTTTCATAGCA	16238784	16239286
Chromosome 9	BVWS00635	41.316	9Bin12	SSR	(TAA)9	scaffold615	173240	173406	167		CCAGAGTCCAAGAAACTCAAAA	CGGAAAATAGCATTTGGGTG	14704054	14704220
Chromosome 9	BVWI00095	41.316	9Bin12	InDel		scaffold615	180810	180943	134		GCAAAACCTTGAAGATACTCGT	GACTCAGTAAAGTCCATTCACG	14711624	14711757
Chromosome 9	BVWI00352	41.939	9Bin13	InDel		scaffold73	222669	222817	149		ACTTTTTCTGTCCAGTACTCA	CTTCCTGCTTCACACATAAC	16602135	16602283
Chromosome 9	NW0251022	44.426	9Bin14	SNP		scaffold5	27125	27007		GACAAGNAAAAAGTTTACCCTTCTCCAGACTCTGATCTTCCAGATATGTTGGAGTANTTA[C/G]TAGAGAAATAACTCATTAAGCTTCCCGAATGTAAGCGACCTGCATAAATGGGGAGAGTA			16812713	16812595
Chromosome 9	BVWS01523	44.426	9Bin14	SSR	(AGG)5	scaffold5	126384	126581	198		CTGCCCAAAACAGGAACATT	GGTGTGGCGGAGTATTTGAT	16911972	16912169
Chromosome 9	BVWS00959	44.426	9Bin14	SSR	(AT)7	scaffold5	224383	224662	280		GAGGATAAAAGCGCATTCACA	TGCATGTATGTGGGCAATTT	17009971	17010250
Chromosome 9	BVWS02288	45.029	9Bin15	SSR	(AGC)3	scaffold7	145118	145767	650		TTGAAGGTGGCAAAGGTC	GGCAATCCAGGATCAGCA	19443886	19444535
Chromosome 9	BVWS01314	45.029	9Bin15	SSR	(AT)6	scaffold7	352057	352209	153		CCAATCCCCCTCTTTTGTTT	TTGCTTCAATGCTCTTTTGC	19650825	19650977
Chromosome 9	BVWI00093	45.49	9Bin16	InDel		scaffold48	122987	123116	130		CATGTGTTGAGAGAGTGGATT	TGAGAACTGACGTAGAAATGA	23074841	23074970
Chromosome 9	BVWS01838	45.49	9Bin16	SSR	(GA)16	scaffold48	287445	287602	158		AAGGTTGATGGAGCTGGCTA	GCCCCTCCCTTCTTTCCTAT	23239299	23239456
Chromosome 9	BVWI00094	45.49	9Bin16	InDel		scaffold48	304403	304552	150		TTTTCCCTCTGATTAACTTGAC	TGAAATGAGCTGAGAAGACA	23256257	23256406
Chromosome 9	BVWI00271	45.49	9Bin16	InDel		scaffold7	1760964	1761071	108		CAAACGGGGCTTGAATTACT	CTGTTTTGGATGGGAATCAGG	21059732	21059839
Chromosome 9	NW0250743	45.49	9Bin16	SNP		scaffold7	1874366	1874246		GCATTAGCATAATTATTGAAGAATTTTGTCTTCTCATCCCCTTCCATTTCCATTTGAGCT[A/T]ACAATTTTGTCTCCACAACTTAACTTCTTTAAGAATTAATTCTTCAAACTAGGCTTTAAG			21173134	21173014
Chromosome 9	BVWS00926	45.49	9Bin16	SSR	(AAAAT)5	scaffold7	2024326	2024583	258		CCTTCCTCATTGCAATCTCC	AAATATTTTCTCTTCTCTTCCATTTTT	Multiple hits
Chromosome 9	BVWS02415	45.49	9Bin16	SSR	(AT)12	scaffold7	2230539	2230794	256		TGTTTGGAACGTTTGCTCAG	AAAACACAAAATATAGGGACTAAAACG	21529307	21529562
Chromosome 9	BVWS00333	45.49	9Bin16	SSR	(CT)20	scaffold7	2309506	2309633	128		TGTTGAGATTCTTTGATTTCAACTGT	TGGGTCAAAGTATTTTTGCTTTTT	21608274	21608401
Chromosome 9	NW0248125	45.49	9Bin16	SNP		scaffold7	2852495	2852375		TTCTCATCCAACAGAAGAAAATTATTTACTCTTCCAACCCTTGAGAATACTTCAATCTTG[A/G]TACTACGCACAGCAATTGATGAAAGTTTGGTGGTCTTCCCGACTTTCTCTCTACTTGTTT			22151263	22151143
Chromosome 9	BVWI00272	45.49	9Bin16	InDel		scaffold7	2938348	2938450	103		ATGATAGACCACACCTGGGA	TGGAATTGGGAAGGCTCCAT	22237116	22237218
Chromosome 9	BVWS00553	45.49	9Bin16	SSR	(TA)8	scaffold7	3153655	3153877	223		TGAACGAAGAGAGGGCAGTT	TGGAATTTGATTTGCTGGGT	22452423	22452645
Chromosome 9	BVWS01722	45.49	9Bin16	SSR	(AG)6	scaffold79	224658	224912	255		GAATAGTGGCGCTTCCAAAA	GGGGAATGGGTGAGGTAGTT	23615577	23615831
Chromosome 9	BVWS01256	45.49	9Bin16	SSR	(TC)16(AC)16	scaffold79	261412	261641	230		ACGCCACCTTAGTGGAATTG	CTCGCACTCCACCTACAACA	23652331	23652560
Chromosome 9	BVWS00539	45.49	9Bin16	SSR	(TA)7(TATT)5	scaffold79	282184	282441	258		GTTTTGGGGAGGAAAAGGAA	GCTGGGGAAGACGAATTGTA	23673103	23673360
Chromosome 9	BVWS02452	45.49	9Bin16	SSR	(GA)8	scaffold79	482405	482675	271		CGTCATTTGAGAGCATTGGA	TCCAATTTTGTTTAGTGACATAGAGTGC	23873324	23873594
Chromosome 9	BVWS00593	46.29	9Bin17	SSR	(AT)6	scaffold192	76853	77048	196		ACGCTTGACAAGGGAGCATA	AAATTGGGAAGATTGTTGCG	25033607	25033802
Chromosome 9	BVWS00688	46.29	9Bin17	SSR	(TA)6	scaffold192	337139	337393	255		CGATCCAAATGGACTCTGAAA	ATATTTCATGGCTGGGTTGG	25293893	25294147
Chromosome 9	BVWV00024	46.29	9Bin17	SV		scaffold192	569026	569960	935		GAAACGCTAACCACGTGAAA	CAACAGGCAAACATAAGTCG	25525780	25526714
Chromosome 9	BVWV00022	46.29	9Bin17	SV		scaffold192	588451	589109	659		TGGATACAGGTGATGTCGAT	TAACCGAAAACCAACGTCAG	25545205	25545863
Chromosome 9	BVWI00145	46.29	9Bin17	InDel		scaffold240	116012	116155	144		CCATATTTAGGGGTGGGCTT	CCTATGCACTAGGTTACTCCTC	25775428	25775571
Chromosome 9	BVWS00016	46.29	9Bin17	SSR	(GGAGA)6	scaffold240	200563	200692	130		AGCCTCTCCTTCAACTTTCTCGTT	CGGTTGGGATCTTTAGAAAGAAGG	25859979	25860108
Chromosome 9	BVWI00146	46.29	9Bin17	InDel		scaffold240	543044	543140	97		AATGATAAAACTAAAACCGCTAAAA	CTTTCTTCCTCTTTTCAAATACAC	26202460	26202556
Chromosome 9	BVWS00851	46.29	9Bin17	SSR	(AAAG)5	scaffold252	876663	876847	185		TGTCACTTGAAGCATGGGAG	TTTGGGCCTTTACATCTTGG	26506213	26506397
Chromosome 9	BVWS01512	46.29	9Bin17	SSR	(TA)8	scaffold79	1175578	1175840	263		CGATAGGCAACGACTGATGA	TGTTGGAGTGGAATTGGTTT	24566497	24566759
Chromosome 9	BVWS00508	46.29	9Bin17	SSR	(TA)11	scaffold79	1273859	1274085	227		GCTGAGTGAGGATCTAATCGG	GCAAATGATTGAAACCCAAA	24664778	24665004
Chromosome 9	BVWS00507	46.29	9Bin17	SSR	(TAAT)6	scaffold79	1386375	1386574	200		TTGATCTTTTAGCCCTTGGC	ATTCCAAAGCTCCACGTGTC	24777294	24777493
Chromosome 9	BVWS01387	46.29	9Bin17	SSR	(TA)7	scaffold79	1487798	1487954	157		CCGTTTTCTACCCAAATGAA	TGGCTAAGAGGTATATGGTTCAAA	24878717	24878873
Chromosome 9	NW0249378	46.29	9Bin17	SNP		scaffold79	1543214	1543334		TAGGTTTTCGCTCCTCCTCTTGTGCAGCTTCCTTAGAAACAACTAGCCTGCTAAGGAAAG[A/G]nGCAACAAGAATGTAAGAATGTAAATTCAAAGGAGGATCGAATCTTACCCCACTCTTCTT			24934133	24934253
Chromosome 9	BVWS01731	47.49	9Bin18	SSR	(TA)12	scaffold252	461875	462084	210		CGCCCACCACTACTCAATCT	TGGGGTAGCTTTGGATGAAC	26920976	26921185
Chromosome 9	BVWS01887	47.49	9Bin18	SSR	(AGA)9	scaffold433	168378	168656	279		AAGATGCTGACGAAGCCAAT	ATGGACACGCTTTTTCTGCT	27552437	27552715
Chromosome 9	NW0249383	47.49	9Bin18	SNP		scaffold433	203088	203208		AAGACTTACACAACCCAATAGGAAAATAACAGACACCATTAATCTAACATGCACTCATCA[A/G]CGAAGAGGCTTGGTAACATAATCATCTCATCAAATTCATCGTAGTAAGCATACAAATCTC			27587147	27587267
Chromosome 9	BVWS00884	47.49	9Bin18	SSR	(TAAT)6	scaffold433	361909	362183	275		TCACACATCACCGTGTTTCA	GGAATGCACGTTGGAAGAAT	27745968	27746242
Chromosome 9	BVWS00883	47.49	9Bin18	SSR	(CT)7	scaffold433	429198	429470	273		CAGGGTCTGTTTGGGTCATT	CCGATCTCAAGATAAGCCCA	27813257	27813529
Chromosome 9	BVWS00861	47.49	9Bin18	SSR	(TA)14	scaffold580	14094	14439	346		GTTTGCACATGACGGAGAAA	CCATCTAGCCTCTCCACTGC	28315283	28315628
Chromosome 9	BVWI00173	47.49	9Bin18	InDel		scaffold580	332734	332870	137		GAGTTACATTGGTGAGATTTCTAGGG	GAGTTGGCCCCCAATGTAGG	28633923	28634059
Chromosome 9	BVWI00174	47.49	9Bin18	InDel		scaffold580	518258	518349	92		GTTCTTAGCGTCGTGTAGTG	TCAATGTGGAACCCTAATGGA	28819447	28819538
Chromosome 9	NW0250569	53.919	9Bin19	SNP		scaffold121	867372	867260		GATATCACTATAAATGTGCTATATATTTCTCACTTAACTTGAGTTTAGTTCAATGGAGTG[A/G]ATTTTATGGTTTATTGTCATTTTGTAATAATCAAATGATTAAGAGGTAGATT			29732837	29732725
Chromosome 9	BVWS02338	53.919	9Bin19	SSR	(AG)7	scaffold121	1090514	1090757	244		TGTGGGCAAAATACACTTCAA	GGGAAGGAGAAATGAAAAACAA	29955979	29956222
Chromosome 9	BVWS00001	53.919	9Bin19	SSR	(GA)11	scaffold121	1277638	1277787	150		AGAACCTCCATTACCACAAACTAATGA	TCCGATCCAATGCTTTATCTTCTC	30143103	30143252
Chromosome 9	NW0249244	53.919	9Bin19	SNP		scaffold121	1290217	1290097		GTTGAGAAGTATTTCAGTCCATTAAACACATGTTCTAAATCTTTCTCTTCAACCAAGCGT[T/C]GAAGGCACTGCAAGCATTGAACAATTTTATCTCTGATGAATTGATACAATAGCGTTATAG			30155682	30155562
Chromosome 9	BVWS02322	53.919	9Bin19	SSR	(ATT)8	scaffold121	1529969	1530212	244		GATTGCTCTTCATCACCCTC	TTCAAGTCAAACTCATTCCA	30395434	30395677
Chromosome 9	BVWS02392	53.919	9Bin19	SSR	(GCCATA)4	scaffold121	2217321	2217476	156		CACAGAGATACAGTGCAGACCA	TGACATGCACTGACCACAAA	Multiple hits
Chromosome 9	BVWS00068	57.828	9Bin20	SSR	(AT)11	scaffold121	1878108	1878315	208		AGTGTTTCGTGTTTCAATCACCTT	GTTTAACCAACGCAACAAACAGAG	30743573	30743780
Chromosome 9	BVWS00030	64.293	9Bin21	SSR	(TC)13	scaffold121	2472647	2472747	101		ATTTCGCCGAGTACACTGAAAATC	GTGAAAATCCACGAAGCTAACCAC	31338112	31338212
Chromosome 9	BVWI00077	67.838	9Bin22	InDel		scaffold641	211476	211625	150		AGGACATCTGTGCTCAACTA	TTGTTGGGGGTTATCGTACA	31737032	31737181
Chromosome 9	NW0249434	67.838	9Bin22	SNP		scaffold641	319980	319860		TTTTTATCCCAATTACCTTGAATGCTCGAAGGTTGTGATTGGTGTGAAGTTTTCTATCCT[T/C]TCCTTTGAGCTTGAAAGAGCCCTCGTACCAGAGAGATTAAAAATGTCCCCCTCTTTTGAT			31845536	31845416
Chromosome 9	BVWS01160	73.851	9Bin23	SSR	(TA)6	scaffold641	531599	531848	250		AAATGTGCATGCTAGGTCCC	GGGTGTTACAATTGAGCCTTG	32057155	32057404
Chromosome 9	BVWI00078	73.851	9Bin23	InDel		scaffold641	911630	911734	105		GTGCACCACCCAGAAGTATC	ACTATTTGGCAGTGCGTGAC	32437186	32437290
Chromosome 9	BVWS01161	73.851	9Bin23	SSR	(AAT)6	scaffold641	1045521	1045670	150		ACCGCTACAAAGCGTTGACT	ACGACACCGTGTAGGACACA	32571077	32571226
Chromosome 9	BVWI00079	73.851	9Bin23	InDel		scaffold641	1088245	1088369	125		AGAGTCGGACAAACTACGTG	ATAGAGCTGACTCCCACAGA	32613801	32613925
Chromosome 9	BVWS00090	73.851	9Bin23	SSR	(TC)20	scaffold641	1142087	1142213	127		ATTCTTCCTTTTGGAACCCACATT	AGGCCTTCACGCAGTCTACATATC	32667643	32667769
Chromosome 9	BVWS02374	75.482	9Bin24	SSR	(TA)7	scaffold805	7330	7481	152		CCCTCAGTGATGGTGATGAA	CTTCCCTTTCCCTTGCATTT	32705321	32705472
Chromosome 9	BVWS02323	75.482	9Bin24	SSR	(TA)8	scaffold805	7853	8148	296		AGTGACTCGTCATCCTCCTC	CTCTTTTATGTTTTATCCTTCCA	32705844	32706139
Chromosome 9	BVWS02353	76.916	9Bin25	SSR	(AT)9	scaffold390	1338628	1338901	274		TCGCACTCTTTATGTGCAGG	AAGTCCCAAAAGAACCCACC	33647954	33648227
Chromosome 9	NW0248848	76.916	9Bin25	SNP		scaffold805	150825	150945		TTCAGTTGGTGGGCAAGAAACTTGTGTTATCATTCCGGAATTTAAGTGTGCATTTGATAT[T/C]GGGAGGTGCCCATCTCGAGCCATTCAGCAAAACTTTGTATTTATCACTCACGGCCATCTT			32848816	32848936
Chromosome 9	BVWS00134	76.916	9Bin25	SSR	(CT)11	scaffold805	162787	162944	158		GGGTTTGTACCTCAAATGCACTG	CCATCATAGCACAAAGACAATCACA	32860778	32860935
Chromosome 9	BVWI00080	76.916	9Bin25	InDel		scaffold805	176989	177137	149		AGTCGTGGACAAGACATGGA	CGTGTTTGACTTTAATCAATACTATGT	32874980	32875128
Chromosome 9	BVWI00081	76.916	9Bin25	InDel		scaffold805	332938	333071	134		TGTTTTTCGTGTTGCTAAGAT	TTATTGATGTACATGATATGGGTAAT	33030929	33031062
Chromosome 9	NW0251426	76.916	9Bin25	SNP		scaffold805	516258	516140		AGCTTGATCGTAATTTTNAAAGGCAATCGCAATTTCTAAAAAATCCATTCTTTAAAAAAC[T/C]GTGTTAAGAATCCGAATATTTCACAATGGGAGAGAAGCCATGATCGCAAGGAGTTTCAG			33214249	33214131
Chromosome 9	BVWI00082	76.916	9Bin25	InDel		scaffold805	708051	708133	83		ATGTCGATAGCACATCGGTA	TGAAAGAAATTGCGTAGACCTG	33406042	33406124
Chromosome 9	BVWS02382	76.916	9Bin25	SSR	(GGC)7	scaffold805	855623	855781	159		GATGAAGCATGGTTGGGAGT	CTTTGCTCAGATGCCTCCTC	33553614	33553772
Chromosome 9	BVWS02494	77.858	9Bin26	SSR	(TCC)7(CT)17	scaffold390	939385	939542	158		TGCCGTTTGGATCACATAGA	CAATACGCACAAAAAGCGAA	34047313	34047470
Chromosome 9	BVWI00065	77.858	9Bin26	InDel		scaffold390	962088	962236	149		ATCTCCAAAGTTGCGTCCTG	TTCCCATGGGCTAAATGTTTC	34024619	34024767
Chromosome 9	NW0249208	77.858	9Bin26	SNP		scaffold390	1011943	1012063		TATTAATATAATTTTATTATGATTGCACCCATTTTCATTATCTAATGGCCTCAGTCAAAC[A/G]TGGCTTATTTCGGTTCTTTTTCTGTGGAAAACATAAGCGTACAACATTTAAGAAGCAACA			33974912	33974792
Chromosome 9	BVWI00063	79.083	9Bin27	InDel		scaffold390	20004	20145	142		GCAGTTTTGAGGACACTTGG	GGAGTCTACCAGAAACCGTAAT	34966710	34966851
Chromosome 9	NW0249045	79.083	9Bin27	SNP		scaffold390	321419	321299		TCTCCTCAAACTACACAGAGAACGAGACAGGAAACACAGAAAAGCGAGAGAAGAAGTCAA[A/G]TTCGAGCGGGAGGGCGAGAGAGGAAGAGAGGAGAAGCACCATTACCTTGTTGTGCCATTT			34665436	34665556
Chromosome 9	NW0249485	79.083	9Bin27	SNP		scaffold390	395805	395685		AAGAAGTGGATGTCTAGATTTTGAAAATAGACAGTGATATAACTTCTTCTAACAATTACA[T/C]GAGCAGTAAAACCATAGCTTCAATGTGTTCCCGTCAATCAACGCATAAACTTCTGTAGAA			34591050	34591170
Chromosome 9	BVWS00209	79.083	9Bin27	SSR	(GA)17	scaffold390	923274	923400	127		TGCTTCAAAATCTATTCACAATTTGC	TTCTTGGTTTCGGGTTTCTTTACA	34063455	34063581
Chromosome 10	NW0248709	0	10Bin1	SNP		scaffold659	377066	376946		ACCGCACCTCCTTCCTCAGCCGCAGAAATTTCTTCTCCCACGACTCTCGCTCCACAACTT[C/G]CATTCGTTACACCTTCGTACGCTTCCCTTACCTCTAATTGCATTCTTCTCTCACTGGGGT			377066	376946
Chromosome 10	BVWS02481	0	10Bin1	SSR	(ATC)7(AAG)6	scaffold659	1003035	1003219	185		AAACCCTTCCAATCTTTTCCA	AGACAAATCTGGTTGAGCTGG	1003035	1003219
Chromosome 10	BVWS02403	0	10Bin1	SSR	(ATG)8	scaffold659	1470019	1470254	236		AAGCCTTTTCTTCCTCCTGC	TCCAAAGCAAAAGCAAAAGC	1470019	1470254
Chromosome 10	NW0249703	0	10Bin1	SNP		scaffold659	2226586	2226466		TACCTACGGAAGGATCAACAATTGGGCACTCCTTTGTTACTAGAACCAAATCTGAGCCTC[T/C]TAATCCCCTTAGTGTCACCTGCCAGAACAACAATAGTGCACGCCAATTTATAAATCAGCA			2226586	2226466
Chromosome 10	NW0248078	3.876	10Bin2	SNP		scaffold45	450589	450709		GTATGTGCTGTTTGAATGTAATTTTnGGGTATGTTCTATGTCATGTAGTTGTGCTTCACT[T/C]TTGGCCAATTGGAGAAGTTTATTCTAACTTTGGATTGGTGTTTTCTTCTCCTCCTTTTGC			2768603	2768723
Chromosome 10	BVWS00269	3.876	10Bin2	SSR	(CT)12	scaffold45	458468	458579	112		GACACCTTCACAATCACAATCTGG	ACCACCTGCAAAACAAATTTTCAA	2776482	2776593
Chromosome 10	BVWS01478	3.876	10Bin2	SSR	(AG)6	scaffold45	775997	776272	276		GTGCAACTCTGGGAAAGGAG	AGGGAAATAATGGGGTTTGG	3094011	3094286
Chromosome 10	BVWS00236	3.876	10Bin2	SSR	(CA)18	scaffold659	1007583	1007748	166		CTTGAGCATTTGGCTTCCTAGTGT	GTCAAAATGTCCTTTGATTCCCAA	1007583	1007748
Chromosome 10	NW0248903	3.876	10Bin2	SNP		scaffold659	1098072	1097952		CACGACCAACTTAAATATTGGAATGGACTATTGGGGTGCATCATCCACTATCCCTGCTAT[C/G]CGTGGAAAGGTTCAATCGACTCCAGTTGCTGGAGGACTAGTTACCGCTGGATCTCGGGAT			1098072	1097952
Chromosome 10	BVWS01136	8.022	10Bin3	SSR	(TG)7	scaffold45	1319534	1319705	172		TTGGTCATCAAGGGGGTTAG	AAAACTTGCATTCTCAATTTTCG	3637548	3637719
Chromosome 10	BVWV00055	10.729	10Bin4	SV		scaffold512	26231	27274	1044		AGGCTTTTCTGTATGGAACT	GAATATGTAGTTTATGCTTTATTCCTT	Multiple hits
Chromosome 10	BVWV00056	10.729	10Bin4	SV		scaffold512	27647	28513	867		GCATATTGAACGCAATTATCAAGT	ATTTGCAAGCTCTCCTGTCC	3775379	3776245
Chromosome 10	BVWI00067	12.25	10Bin5	InDel		scaffold512	202456	202589	134		AGGGATCAATTAGCCCAAGA	TTGATGATGTGGATGTGGGT	3950188	3950321
Chromosome 10	BVWS02375	18.076	10Bin6	SSR	(TGC)7	scaffold253	1084324	1084490	167		CAGTGAGGCATGGCAGTAGT	GCCAAGAAAGCACCAAATCT	4159145	4159311
Chromosome 10	NW0252256	18.656	10Bin7	SNP		scaffold253	130119	130000		ATTTTGGTTCNTTTTACTAGATTTTAAAATTCAAGAATTATATTTCTCTTTCGTTAGATA[A/G]TAATTGGTCTTTTCTAAACAACAAAAATAATTAGAATACCTATCTAATATATAATAAAG			5113516	5113635
Chromosome 10	NW0248398	18.656	10Bin7	SNP		scaffold253	341733	341613		ATTGTGTGAGAAACCAGCACCTTGTGGAGCTTGGAGGTGGAAGTTCAACATCTGAGTTCC[A/G]AAATACAAGTGTCTTTCATGAGGAGTTTTCTGGGCCTAAAGAACATGTAGAACTAGACAT			4901902	4902022
Chromosome 10	NW0248528	18.656	10Bin7	SNP		scaffold253	624905	624785		GGCTTCACTGTGGGTGTAGTGGAGAAGAGCGGGAAAAnGCAGGCCCATGACAGCCATTAA[T/C]AACAACCCTGAGTTGACAACAGCAGTTGCCTGTAGGGTATTTCAGTTTGAGCACAAAAAG			4618730	4618850
Chromosome 10	BVWS02400	18.656	10Bin7	SSR	(TC)7	scaffold253	705249	705516	268		TAGCCTCAGCCTCAGGGAAT	CTTGGAGCGAGAAGGATGAG	4538119	4538386
Chromosome 10	NW0248942	18.656	10Bin7	SNP		scaffold253	844652	844773		TATAGTTCTTTCTCCAGAGAGGAAAAAAAAAnnGTTGTCTTATGGCAGCCCAAAGATCTA[T/C]AATGGGTTGTTTCGGAGTAGCAAAAATCATCTACAGCGGAAAATGAAAATAAAAAGAGAG			4398983	4398862
Chromosome 10	BVWS00079	19.198	10Bin8	SSR	(CT)21(TCT)7	scaffold155	1024870	1025019	150		CCTCATGCCATGTCCTCAGTAAG	GCTGCAGCTCTATATGCTTCTTCA	5586333	5586482
Chromosome 10	BVWS02304	21.587	10Bin9	SSR	(TCC)6	scaffold155	777053	777213	161		AATGGCAGAAGAAAGCATCA	CTGGGTTGTCTTGTCGGTTG	5834139	5834299
Chromosome 10	BVWS02458	23.094	10Bin10	SSR	(AT)3	scaffold155	516167	516328	162		CAAACAAAAACTTAGGAACTAGATTG	TTAGCCATGAGGCGTGTACC	6095024	6095185
Chromosome 10	BVWS02454	23.094	10Bin10	SSR	(AAT)9	scaffold155	542664	542829	166		AATCTTCCCCATGCCAAAAC	GACTTCCAAACCCTCCCTTC	6068523	6068688
Chromosome 10	BVWS02436	23.094	10Bin10	SSR	(AC)6aaaattggaaaaataataattaa(AAAT)8	scaffold155	562738	563028	291		GATGATTTGTTTGTTCTGATCTTTG	AAACCATCACTGAGAACAAAAGG	6048324	6048614
Chromosome 10	BVWS00711	24.87	10Bin11	SSR	(AT)9	scaffold37	372887	373020	134		TGCGACTTGAATTTTCTTGC	CATCTGACAGGTCCAAGAATGA	6985238	6985371
Chromosome 10	BVWS00712	24.87	10Bin11	SSR	(TC)8	scaffold37	608524	608776	253		TATTGCTCTGCCCCCAATAG	CAAGTGAATGGCCCAAAAAT	7220875	7221127
Chromosome 10	BVWS01407	24.87	10Bin11	SSR	(TTA)9	scaffold37	715705	715929	225		TTTTGCTCGATAATTGTGTGTTG	AACACTCGTTTGGGCTTTGA	7328056	7328280
Chromosome 10	NW0248004	35.69	10Bin12	SNP		scaffold13	232417	232537		TCCGAGTGTCTAATTTTACTTCTGATAGCTCTAAATCAACCTCAAACAACTGGGAACGCT[T/C]CTTTATGCGAAGGATAGCTTTCTGTGGAGATCGAGTTTAGGGCTGAGAATTTGAGGTCAG			7836793	7836913
Chromosome 10	BVWS01178	35.69	10Bin12	SSR	(AT)10	scaffold13	281538	281765	228		CGGAGTGGGAATAAGCACAT	CCGAGATATTGGGCAACCTA	7885914	7886141
Chromosome 10	BVWS00686	35.69	10Bin12	SSR	(TA)7	scaffold13	488059	488317	259		TTTTGACTAGGTCTAAGATCCAATTT	TGATGTCAAACCCATAGAAACG	8092435	8092693
Chromosome 10	BVWS00844	35.69	10Bin12	SSR	(AG)7	scaffold13	589804	589933	130		CCCAATGTGAGAGGTGGTTT	ATGGATTGTGATGGCTGTGA	8194180	8194309
Chromosome 10	BVWS00533	35.69	10Bin12	SSR	(TTA)6	scaffold13	814725	815001	277		TGGTTGCAATTTTAACCTCAA	TCCCAATAACCATTACCCGA	8419101	8419377
Chromosome 10	BVWS00932	35.69	10Bin12	SSR	(TA)6	scaffold13	882191	882445	255		TTGAATTTGAGAGGCAAAATGA	GACGACAACGTGTTGCAGAG	8486567	8486821
Chromosome 10	BVWS00931	35.69	10Bin12	SSR	(TATT)5	scaffold13	982159	982336	178		TTTGCAAAGGTGTTTGTTCC	TCACACCAAGCAGACCTTTG	8586535	8586712
Chromosome 10	BVWS01039	35.69	10Bin12	SSR	(TA)9	scaffold13	1215392	1215597	206		AATGCCCGACATAATTGAGG	GCAAAATGGTGGCTAGGTGT	8819768	8819973
Chromosome 10	BVWI00136	35.69	10Bin12	InDel		scaffold237	17111	17209	99		TTAGTTTTGTTCATCCCACTG	CACAAACATGAGACAACCTT	9624532	9624630
Chromosome 10	BVWS00819	35.69	10Bin12	SSR	(TA)9	scaffold237	140194	140460	267		GGGTGGATGTAGCCAAGAAA	CAACTACGTCCAACGCATTTT	9747615	9747881
Chromosome 10	BVWS00757	35.69	10Bin12	SSR	(TA)9	scaffold353	208521	208799	279		TCCACTGGAAATGCTTTTGA	CGGTGATAATTAAGGAACGTGA	9244917	9245195
Chromosome 10	BVWV00043	35.69	10Bin12	SV		scaffold377	288622	289444	823		TGTTCTCGATAGCCGTTTCA	ATCCACTGGTTGCGTTAGAT	9545641	9546463
Chromosome 10	BVWI00057	35.69	10Bin12	InDel		scaffold377	289908	290021	114		GTATTGTTTGGGTCGAATGC	TGCCTAAATCTGTCGGAAAC	9546927	9547040
Chromosome 10	BVWS00618	35.69	10Bin12	SSR	(AAAG)8	scaffold412	567675	567954	280		TGTTTGATGCTCTAATGCCC	TGCATTACTGTGTGAAATGACC	10471686	10471965
Chromosome 10	BVWS00903	36.29	10Bin13	SSR	(TA)7	scaffold412	55133	55393	261		CACTCGAACTTAGACTCCCCC	TGTGGTGGCACGACTTCTAC	10984247	10984507
Chromosome 10	BVWS00542	37.983	10Bin14	SSR	(CA)6	scaffold135	299274	299466	193		GCATGCACACACAGACACAG	TAGTCCTGCATGTGCCAATC	11339913	11340105
Chromosome 10	BVWI00219	37.983	10Bin14	InDel		scaffold135	319215	319363	149		GTTCTAACTCTCCTCCTAAGGATT	TTTGTCACTGCCTAAATGGC	11359854	11360002
Chromosome 10	NW0249853	37.983	10Bin14	SNP		scaffold135	747860	747980		TGAAGTCAAGTCACATCATAGGAACAAAnCCAAAnGCAAATTTGCTACCACACATCAATA[A/C]AACTAGTCATTGGTCCATCTACTATGTAGGTGTAACCATACCAATAGAAGATTACTATGC			11788499	11788619
Chromosome 10	BVWI00036	37.983	10Bin14	InDel		scaffold135	1163849	1163998	150		AAAAGAAGGGTGAGATCTTTATCAT	GAAAGGGTGGGAATTGCAGA	12204488	12204637
Chromosome 10	NW0248334	39.57	10Bin15	SNP		scaffold147	49542	49657		TTTTAACCTGTTTGACTGTCTAGTTCCTAGTATATGGCAATTCATTTAGACAGACCACAA[T/C]ATGATGATAGATTTGAAGTGTTTGATAACACTCAnGGAGTATCTTCTTGAGCTCCnTnnA			12315797	12315912
Chromosome 10	BVWI00102	39.57	10Bin15	InDel		scaffold147	134856	134989	134		GGGGGTGTGTTGAAGTATGA	TTATCTTCTTCCCTTCTATAAATTGC	12401111	12401244
Chromosome 10	BVWI00045	39.57	10Bin15	InDel		scaffold147	136652	136801	150		CTTATACTTTATACTCTGTCTCAAAAG	CTCATATGCCCATGTTGTGA	12402907	12403056
Chromosome 10	BVWI00141	39.57	10Bin15	InDel		scaffold218	81371	81492	122		TGGTTGTCCTTGTAGTCGAT	CCCTAATGCTCTAAGTTGGC	12682554	12682675
Chromosome 10	BVWI00339	40.255	10Bin16	InDel		scaffold218	216057	216196	140		GCTCGTAAATTTAGCTGCATTATTA	CTAAACCATCAAAGGTGCAGT	12817240	12817379
Chromosome 10	BVWS01442	40.255	10Bin16	SSR	(TTA)6	scaffold218	259326	259599	274		GTCGGCTTCCACAAAAAGAA	GGCCATTTTCTTGAGCCTCT	Multiple hits
Chromosome 10	NW0250299	42.898	10Bin17	SNP		scaffold104	849138	849020		TnAAGATCACAATCGATACCCTGAATTTGCTTTCCTTTAACCTGCGGTAGCGAGGAAGAC[A/G]AAACTTGCGAAGAAGCACCAGGAAGAGGAGTTTGAAAATATTGAATTGACGTACCTCCCT			14456454	14456572
Chromosome 10	BVWI00027	42.898	10Bin17	InDel		scaffold104	1435332	1435473	142		ACTTTTCTTCAGAACGATTGTAGT	CAGCTTATTTAGAATGCAGAATGTAG	13870119	13870260
Chromosome 10	BVWV00045	42.898	10Bin17	SV		scaffold386	45875	46817	943		AGTTTATAGGTGGCACTAACA	AAAGTAGGTTGAGAGAGTACG	13368400	13369342
Chromosome 10	BVWV00046	42.898	10Bin17	SV		scaffold386	86223	86833	611		GGAGACATCCCTGAGATTAGA	AAATAATGAAATCAATAGCCTGGA	13408748	13409358
Chromosome 10	BVWV00072	42.898	10Bin17	SV		scaffold386	198468	199202	735		AAAAATAGGGCAGTGTCGATT	CACATGGCATTAAGAGTAGCTT	Multiple hits
Chromosome 10	BVWI00059	42.898	10Bin17	InDel		scaffold386	350890	350987	98		AGGAAACGCATTCACATAGC	ACTAGAGTTTTCGAGAATAAAGAGTT	13673415	13673512
Chromosome 10	NW0250598	42.898	10Bin17	SNP		scaffold386	361000	360880		AAAnTTTATTTGGCACGAAATTGGGCAACGAATTTTGTCAGTCTGCCACTCCATTTTGTT[T/G]AGGGGATCTCGACATAGTCAAGAGTCCACGAATTCCATGGTCTTCACAATACTTCTGGAA			13683525	13683405
Chromosome 10	BVWI00025	45.802	10Bin18	InDel		scaffold104	129568	129711	144		ACACATACAACAACTTTAGATGA	AGTAGAGTAAAACAGACTACCAA	15175881	15176024
Chromosome 10	NW0248662	45.802	10Bin18	SNP		scaffold104	183370	183250		AACAGAGGAGTGGTTTAGGAGGCCCCAACTTGAGGTTTACAATTATTTATAACCTACAAT[T/C]ATCCACGGTGATACTAATTGAAATCTCTTTTTATTATATTATGGTGCTCACTTTTTnCTA			15122222	15122342
Chromosome 10	BVWS00867	46.781	10Bin19	SSR	(AC)8(AT)6	scaffold315	125737	125991	255		AAAATCTGAAGATGTTTCTACCTCTAA	CCTTTGTCATGCGGTAAATTC	15432328	15432582
Chromosome 10	BVWI00154	46.781	10Bin19	InDel		scaffold315	356167	356311	145		CATCACTCGTACACGTAATAAA	GTGCACATTTATCTAGTAGGC	15662758	15662902
Chromosome 10	BVWS02357	49.399	10Bin20	SSR	(TGA)5	scaffold300	3108697	3109495	799		TCATCCCTTTCCAATGCTTC	ATCAAATTGGAAGCTGCGTT	18527605	18528403
Chromosome 10	NW0252082	49.399	10Bin20	SNP		scaffold300	3542980	3542862		GGGAACTTTATTTAACTTTCCCTCTGCTTAGTTAGCCATGGAAACACCAGCAAAAATTCA[T/C]TGACCATGTGAAAANGCAACCATAACATTGAATAACAATCCATTTAGAAAGAAGGAAAG			18094120	18094238
Chromosome 10	BVWS02342	49.399	10Bin20	SSR	(CTTTTT)6	scaffold300	3752382	3752564	183		GCAACTCAGAATCCTCGTCC	CTTCCTTCGACATTTCTCGG	17884536	17884718
Chromosome 10	NW0251480	49.399	10Bin20	SNP		scaffold300	4111731	4111850		AGAATTTCAGAGGCTTTGTAAGATACAGAACAGAACTGTAATGACCGCTATAAAAGTGCA[T/C]ATTACTTTTTACCTCATCCTCTCCCAATGATCGATCAAATCCACGTACAAAAATTGTTT			17525369	17525250
Chromosome 10	BVWS02247	49.399	10Bin20	SSR	(TG)4	scaffold300	4311036	4311303	268		ACTACCTTAGATTATAAGGGC	GGAGAACTTCGACTTTAGAC	17325797	17326064
Chromosome 10	BVWS00262	49.399	10Bin20	SSR	(AT)13	scaffold300	4449956	4450088	133		CACACTTGTGTCATTTGCACATTTT	TAATCTCTTCACCCATCCCAAAAC	17187012	17187144
Chromosome 10	NW0251189	49.399	10Bin20	SNP		scaffold300	5684813	5684931		TAATCAGCATAAAACTTAGATAAACACCAAAAAGAGGCTAGAAGACAAGTAGAGCCCAAA[T/C]GATCTAACCAAGGAGANTGATTTATCATGAAAAACTCTTTGATTACGTTCAAACCAAAT			15952287	15952169
Chromosome 10	BVWS02048	49.399	10Bin20	SSR	(CTTCAA)6	scaffold300	5720256	5720504	249		TCTGTGTGGATGCAAATGGT	GCTAATCGAGCCCAGTTACG	15916596	15916844
Chromosome 10	NW0248073	49.399	10Bin20	SNP		scaffold300	5913716	5913836		ATGTGTTCAACAACCTTTTTTnAAGTATAGACTTGTAGCGTTTTCTTGGGGTTTGGTTTG[A/G]GATTGTATTAGTCAATGCTATGGTCTAGCTTGGTTCACTCCAAACGAGGTGTAAGATGGT			15723384	15723264
Chromosome 10	NW0248998	50.089	10Bin21	SNP		scaffold300	41514	41634		AATATATTAAATCGTTACAATCTTTTGCAATATGAATAACCAATTTTAGGTACTACTGAT[T/G]GAGGGAATACTAAACTCTTTGTTCTTCAAATGAAATAAACCATTAAGCTGTAAGGATGGA			21595586	21595466
Chromosome 10	NW0248711	50.089	10Bin21	SNP		scaffold300	208897	208783		CTATAGTGCAGCTGCACGTCCGCAACCGGCTCTATATTTTCTACGAGCAGATTCTAGCTT[T/C]GAACCTCATCGAAAATGCGTCCAATCTTGATGAAAGGCCATGAACGGCCATTAACTTTCC			21428203	21428317
Chromosome 10	NW0249773	50.089	10Bin21	SNP		scaffold300	969327	969447		TTGTAATTTCAATTTGGTTTATTTnAATCTATGTACTTTCAAAATTTCCCTTTTnGGTCT[T/C]GTAAGTTTGACTCTGATAGTTTCATTCATTTTTGTTCCTATACTTTAAAATGTTTATTTT			20667773	20667653
Chromosome 10	BVWS00850	50.089	10Bin21	SSR	(AAT)5	scaffold300	1074878	1075129	252		TGGCCCAATATTTTGAAGTTG	AAGTCTTTATTGTGGATTTATTGTTGA	20561971	20562222
Chromosome 10	NW0252106	50.089	10Bin21	SNP		scaffold300	3081123	3081004		GCCTCTGTGGAACCTTGGCTGTATGTTGCATGGATATTGTTGTTATGTTTACTCATTTGA[T/C]GTGGTACCCAAAATACACACCTTATGGATCATGATGCCTATAAATGTTGATGTGTATTT			18555977	18556096
Chromosome 10	BVWS02397	50.089	10Bin21	SSR	(AGA)10	scaffold300	3088926	3089292	367		GCTTCCGTTGCTACTTCTGG	GCACGCCACAATTACTTCCT	18547808	18548174
Chromosome 10	BVWS02396	50.089	10Bin21	SSR	(AAG)13	scaffold300	3089233	3089369	137		TCGCTTCTTAAACCCTCAACA	CCACGACGAAGAAGAGGAAG	18547731	18547867
Chromosome 10	BVWS00435	52.71	10Bin22	SSR	(ATT)12	scaffold1318	631165	631417	253		GGATGTGGATGTAGCCCAAT	AGCCAAATGACTTAACCACCA	21805274	21805526
Chromosome 10	NW0248268	55.01	10Bin23	SNP		scaffold1318	408519	408399		CTGATCATTCCCAAAACTTCGGTTTGTCTCTTGAGAACCCTGAGCTTCTCCCGGTTGGCA[A/G]GGATGAATTTGTTTGCCAAACTTCTCAAGTTCTTGCACTTCATTTTGGGCATGATAGTCT			22028172	22028292
Chromosome 10	BVWS00257	55.01	10Bin23	SSR	(ATT)8	scaffold1318	465789	465916	128		CGTTTCATGCGACACTTTTTATTT	TGGGAGTGATTAGGTGTAGCTTAGA	21970775	21970902
Chromosome 10	BVWS02263	57.219	10Bin24	SSR	(TTC)3	scaffold242	57966	58777	812		TGGGACTTGAACCTTCTT	CACAATCAACACTGCTCC	22495656	22496467
Chromosome 10	BVWI00289	61.322	10Bin25	InDel		scaffold242	208786	208895	110		AAATAAAATTGAATGTATCCAAAAACG	TTGAGAGCGAGTGACCTTTA	22646476	22646585
Chromosome 10	BVWI00290	61.322	10Bin25	InDel		scaffold242	317202	317351	150		CAAAACTATCCTTCGAAGTAACAGAC	CCGACAGGGTTACTGCTTGA	22754892	22755041
Chromosome 10	BVWS02005	63.506	10Bin27	SSR	(CCT)5	scaffold242	822753	823000	248		ATTGCTCGTTTGTTTCCTGG	TGAGTGGTAGTGGTGGTGGA	23260443	23260690
Chromosome 10	BVWI00292	63.506	10Bin27	InDel		scaffold242	896438	896580	143		TTCCAAGCACCTCGAAAACA	TTTCCTTTCAACGTTCTCATCA	23334128	23334270
Chromosome 10	NW0248392	63.506	10Bin27	SNP		scaffold242	986968	987088		AATAATATTTTAAAGGGACAACGCATCTGATGGCTAGCTTTTGCGTTTCTCCTTATTAAT[A/T]AAGGAGTCTTGATAAAAnCAATCTTTCAATCTTTAACTCTTCCTGAGAATTAGGATCGCG			23424658	23424778
Chromosome 10	BVWI00293	63.506	10Bin27	InDel		scaffold242	997238	997361	124		GATTAGCGAGTACCCTCCTT	GTGCACATATCCTCGTAGGT	23434928	23435051
Chromosome 10	BVWI00286	63.506	10Bin27	InDel		scaffold242	1005231	1005364	134		GAATAAATGATTGCTGTAACTTGGAT	CTAACGTGAAACCGTCCACA	23442921	23443054
Chromosome 10	BVWI00294	64.644	10Bin28	InDel		scaffold242	1379143	1379245	103		CAGGAATCACCTGTTACCCA	CGAGAACTTATATTTACAACAACGATT	23816833	23816935
Chromosome 10	BVWI00295	69.107	10Bin29	InDel		scaffold242	1845111	1845258	148		AGAAATTTAGAACGTTAGACGAAGT	AATGGCCAAGTCCCACTTTC	24282801	24282948
Chromosome 10	NW0249882	69.107	10Bin29	SNP		scaffold242	1994208	1994088		GTTTTACTATTTGCCCTAAAACATTTTnATCTATGTTTCTAAATTGGACTGTTTTAGTTC[A/T]CTGCATAGATCTTCCTCTTTGnTGTAGAAGGGTTGGTTGTCTTATTTTTATATATTTGTT			24431898	24431778
Chromosome 10	BVWI00296	69.107	10Bin29	InDel		scaffold242	2126667	2126799	133		CAATGAAAGTTCAATTCCTACGC	ATGAGTGTCGCTGCTTTAGA	24564357	24564489
Chromosome 10	BVWI00297	76.922	10Bin30	InDel		scaffold242	2546248	2546393	146		CAATTCCCTATCCCTTCTCGT	GTTGGTGTTGAAGCAGCTAT	24983938	24984083
Chromosome 10	BVWI00298	76.922	10Bin30	InDel		scaffold242	3238532	3238650	119		CTTTAATAATCGCCTCAATGCTT	TTCTGATGTAGAGGCAGATGA	25676222	25676340
Chromosome 10	BVWS02251	79.79	10Bin31	SSR	(CCA)6	scaffold242	2611209	2611489	281		AGGGTTCAGCACAAGGGAGT	CCAGATGGAGGGAAAGAAGG	25048899	25049179
Chromosome 10	NW0251270	79.79	10Bin31	SNP		scaffold242	2707265	2707146		ATGCTCTGGTGGAGCATCTTGGGCATATCCCATATAGGTTAGCTGCTTAGTATTAGTTGT[T/C]TGAAGTATTCTAATGATGTTTAGTCTCTCTTCCGTTCCACATTATGACAATTGCCTACT			25144955	25144836
Chromosome 10	BVWS02261	79.79	10Bin31	SSR	(AC)3	scaffold242	3365049	3365279	231		CAACATTACCCTTACCTGG	AGTGCGTGATGCTGCTAG	25802739	25802969
Chromosome 10	BVWS02205	82.906	10Bin32	SSR	(AT)13	scaffold242	3642916	3643031	116		CAAAATTGTGGGAGGAAAAA	TGGAGTGGTAGCGACTAAAACA	26080606	26080721
Chromosome 10	BVWS02348	86.111	10Bin33	SSR	(TC)8	scaffold242	3847947	3848097	151		AATGGGAGAGGTGGCTTTCT	TTAGCGGGTGATTCTTCCAC	26285637	26285787
Chromosome 10	NW0249191	89.222	10Bin34	SNP		scaffold242	4176484	4176364		TACCTCGAAACTTATCATCTTTCGTCACGATTCCAAACGTTTCTGCAGTTTCTCGAATCA[T/C]GACGCCACTTGTTCCAGTAAAnGCGGGTATTTTACACTCGACAACTGCAGTGATATCAAT			26614174	26614054
Chromosome 10	BVWS02356	89.222	10Bin34	SSR	(AAG)8	scaffold242	4212830	4213099	270		TGGTTTTGGACAAGAGGAGG	TAAATGAAAGCCCCAAGTCG	26650520	26650789
Chromosome 10	BVWS02369	89.222	10Bin34	SSR	(CTT)10	scaffold242	4968138	4968502	365		GGTCCCCCTTTTCACAGAA	AATTCCGACAACGGAATCAG	27405828	27406192
Chromosome 10	BVWS02333	90.273	10Bin35	SSR	(AAG)5	scaffold242	4863306	4863408	103		GGGGGTTTTGGTTTCTTGAT	ATGATGTCACCATTACGGGG	27300996	27301098
Chromosome 10	NW0249096	91.659	10Bin36	SNP		scaffold242	4492160	4492040		GTCAAGTGGCTTGTCGGGATTCAATTCTAATATAATTTCGTCATTGAAAAGTCGAGAAGC[A/G]GGACAGCTTCAAGAATGCCTTGATGTGGTATGTGCTTTTGAGAATCAGGACAGCTTGAAA			26929850	26929730
Chromosome 10	BVWS02216	91.659	10Bin36	SSR	(AT)9	scaffold242	4539004	4539196	193		GGCCACTCCGACAAAATTAG	TCGCTGCAGTAGAATTTTATCAC	26976694	26976886
Chromosome 10	BVWS02211	91.659	10Bin36	SSR	(TTA)8	scaffold242	4711928	4712162	235		GCAAGAATTAATTGCATCCACA	GGAAGGTTCCCAAGAAAAGG	27149618	27149852
Chromosome 10	BVWS02210	91.659	10Bin36	SSR	(TA)12	scaffold242	4718447	4718651	205		CCTTCATGTTCATGGTGTGG	TCACGGGCTAATCCTATGTTG	27156137	27156341
Chromosome 10	BVWS02213	92.401	10Bin37	SSR	(ATA)15	scaffold242	4555605	4555789	185		ACAACAACCAAAGGGAGTGG	CCACCACCTGCTTTACCATT	26993295	26993479
Chromosome 10	BVWS02212	92.401	10Bin37	SSR	(AT)10aaaata(TC)37	scaffold242	4592440	4592688	249		TTCCTAAATGCACCAAACCC	GGGAGGAAAATTTTGGGAAA	27030130	27030378
Chromosome 10	BVWS02215	92.401	10Bin37	SSR	(GA)13	scaffold242	4646132	4646318	187		AACCTGAGAAGGGAAGGGAA	TGAACTTGTGGAGGCAAAAA	Multiple hits
Chromosome 10	BVWS02209	92.401	10Bin37	SSR	(AAAT)5	scaffold242	4808379	4808568	190		ATTCGACCTTTTGCACTTGG	TGGCTCAAAGGTATGGATGA	27246069	27246258
Chromosome 10	BVWS02214	92.401	10Bin37	SSR	(AGAGGA)6	scaffold242	4853707	4853980	274		ACGAGACGCCTGACATTCTT	GAGGCCTTTGTCGTTTTGTC	27291397	27291670
Chromosome 10	BVWS02208	92.401	10Bin37	SSR	(ATA)6	scaffold242	4931934	4932164	231		ATCGTTCCCATTCACGAAAA	ATAAGTTTGACACGCCGGAC	27369624	27369854
Chromosome 10	BVWS02207	92.401	10Bin37	SSR	(AATA)5aagattaggtactattggtttaaa(AAT)11	scaffold242	4939381	4939623	243		ACACCTACCGCTCAATTTCA	CAAAACGGCATAATCCAACA	27377071	27377313
Chromosome 10	NW0248866	92.401	10Bin37	SNP		scaffold242	5044707	5044827		AGCTCCGGTGGTGACGGGGGnCGGCGGCGAAGAAGGGAAGCCGGTGACGATGCAGTTCGT[T/G]CTACCTAGCAAGTACAAGAAGGCGGAGGAGGCTCCTAAACCGGTGGATGGAAGTGTTGTG			27482397	27482517
Chromosome 10	BVWS02206	92.401	10Bin37	SSR	(AAT)6	scaffold242	5059302	5059492	191		CGAAAAGGTGAATGACCTCC	CTCATCCTCTGGTGTGTCCA	27496992	27497182
Chromosome 10	BVWS02303	93.03	10Bin38	SSR	(AT)5	scaffold242	5150923	5151150	228		TTCTGTCCCCGGAAACAATG	CACAACCCTCGCTCCACTTT	27588613	27588840
Chromosome 10	BVWI00288	94.883	10Bin39	InDel		scaffold242	5757405	5757526	122		AACAGGAGCTCCCCCATTTT	AATGAGAGTATGTATCGTTGTTTTCA	28195095	28195216
Chromosome 11	BVWI00348	0	11Bin1	InDel		scaffold143	126757	126906	150		GAAAAATTATGTGAGTAATTGAATGG	TGGTTGAGTTGGTTTAGTATTTTA	478921	479070
Chromosome 11	BVWI00347	1.252	11Bin2	InDel		scaffold143	51207	51355	149		GAAATAACTAAAGTACGGGGATG	TCAAATATGAAATAGGAATGGAATGTA	554472	554620
Chromosome 11	NW0249318	2.249	11Bin3	SNP		scaffold226	169370	169251		nAATTCTTGCTTTAGTTCTTCGTTCCCGATCATCTTGTTGATTATATCCGGCTAATTTCA[C/G]AGGGTTCTCAAATGGGTTCTCTTCCACTTTnCCTTTTnATCAGTCTTTCATGGATTTTAT			776196	776077
Chromosome 11	BVWS01914	2.249	11Bin3	SSR	(TA)6	scaffold226	399841	399950	110		GGGTTTCAATTTGTTTGAGCA	AAACAGAAAGGGGCAGATGA	1006667	1006776
Chromosome 11	NW0252133	2.249	11Bin3	SNP		scaffold226	474444	474538		AATATTACACTACAAATGAACCAATGGAGACTTGTGAACGTACGTGGAAAATGTTCTTTG[A/T]GGTGTTTAGTTCTAGAGGTAACAAGTATTTGCTA			1081270	1081364
Chromosome 11	BVWS00284	2.249	11Bin3	SSR	(AT)10	scaffold226	501171	501330	160		CAGACCAAACTCACCAAAGTACAAG	TCTCCATTTCCAGATTTGATTTTGT	1107997	1108156
Chromosome 11	BVWS00040	2.249	11Bin3	SSR	(GA)14	scaffold226	553441	553594	154		ACAGAATCCCAATCCATTGAAGAA	TCACTCACTTCACCTTCGAAACAC	1160267	1160420
Chromosome 11	BVWS00067	2.249	11Bin3	SSR	(AG)12	scaffold226	1340723	1340849	127		GCCCAAAGTAAAGCCCAATTTTAC	TCATTTAAGTAGGCCCCCAAGTTT	1947549	1947675
Chromosome 11	NW0248693	2.249	11Bin3	SNP		scaffold226	1562731	1562851		ACTACGTTGGAATTTAAGGATTACAAGCTATTTTGGGATTGTTGAAAATATTGAGTAGAG[T/G]AGATTTGTTGTTTTACTGTCGTGTTCTTGTGTGCTGTGTTGAAATTTCTGCGTGGGGGAA			2169557	2169677
Chromosome 11	BVWS00084	2.632	11Bin4	SSR	(GA)17	scaffold181	616693	616858	166		CAGTTCACAGGATACACAAATGCC	TATCATCAGTTCAATGGGAAGACG	6467538	6467703
Chromosome 11	BVWS02294	2.632	11Bin4	SSR	(TCT)3	scaffold181	736459	736711	253		TCAATCACTTCCCACCCC	CTCGCTGAGGACACCATACT	6587304	6587556
Chromosome 11	BVWS01119	2.632	11Bin4	SSR	(CT)6	scaffold181	796015	796237	223		CCGGGTTGAGAGAGAGTGAG	CGGGTTGTTGGATTTTCTGT	6646860	6647082
Chromosome 11	BVWS00813	2.632	11Bin4	SSR	(AT)12	scaffold181	1032237	1032493	257		CCGTGTTTTAGGCCAATCTT	CCATTGAACGTAAACATGGGT	6883082	6883338
Chromosome 11	BVWS00126	2.632	11Bin4	SSR	(AT)11	scaffold212	677336	677495	160		TGCTCAGAAGTCAATCGTCAAATAA	TGGTGCCTTTACAAGCTTTTAGGT	7619959	7620118
Chromosome 11	BVWS02008	2.632	11Bin4	SSR	(AGAAG)6	scaffold212	747065	747207	143		AAAGTGTGTTTTAGTGGGAAGAGT	TTCCCGGCATCTGAATTATC	7689688	7689830
Chromosome 11	NW0250512	2.632	11Bin4	SNP		scaffold212	839779	839659		GCCATTGATATAAGGGTCATGCACCGTTGAATGAAAAAATCTATGCACTGGCTGTTAGCA[T/G]CTTTGCTAGnCTATGTTCCAGTCGAATCGATGAAGACAAAAGAATGTCCATCAGAATGCT			7782402	7782282
Chromosome 11	BVWI00139	2.632	11Bin4	InDel		scaffold224	22062	22172	111		TTTGGAAAGATCCCTTAAATTAATAAC	GCCTAGGGGAAGTTAGACAA	7853593	7853703
Chromosome 11	BVWI00140	2.632	11Bin4	InDel		scaffold224	106637	106769	133		TGTTGAAGACACTATAACATGC	CCACATGGATAATTCGAACAC	7938168	7938300
Chromosome 11	BVWS01113	2.632	11Bin4	SSR	(ATTT)5	scaffold587	126129	126408	280		TCAAATGGGGGATCTCAATTA	TGACTCTAAGGCGCTCCAGT	8155095	8155374
Chromosome 11	NW0250927	2.632	11Bin4	SNP		scaffold84	525241	525123		ACTATTCTTTTTnACTTTTTACTCCAAAAAAnnACATTTCAAACCGTGATGAAAATTGAC[A/G]nGGCTGATGTTGTTTGAAGATTAGGAAGCTTACATAATACTATTGATAATTATATAAAnT			2743453	2743335
Chromosome 11	BVWS00288	2.632	11Bin4	SSR	(AG)13	scaffold84	890928	891072	145		TTGCCAACTTATCATGAAACAAAAA	AGAAACAATACAAAACCCAACCCA	3109140	3109284
Chromosome 11	BVWI00206	2.632	11Bin4	InDel		scaffold84	1147052	1147200	149		ACTTGTTACCCTCATCTAACA	ACATATTAATGAAAACTTAGTAGAACG	3365264	3365412
Chromosome 11	BVWI00341	2.632	11Bin4	InDel		scaffold84	1769318	1769458	141		CAAATAGCTAATGGAATGGCTT	ATTAACTTAGAAAAACACGTACATC	3987530	3987670
Chromosome 11	BVWS00795	2.632	11Bin4	SSR	(GAA)5	scaffold84	1897782	1898061	280		TGTGGAAGGGAGAAGAAGAGA	GGCTCGTGGTCCAAATTTAC	4115994	4116273
Chromosome 11	BVWS00480	2.632	11Bin4	SSR	(AT)7	scaffold84	1932480	1932757	278		ATGGCGAAATTGAATCAAGC	TTGAACAAGTAAATAAGTTCATAGCGA	4150692	4150969
Chromosome 11	NW0250728	2.632	11Bin4	SNP		scaffold84	2154170	2154050		GGTTTTnGGAATATCCCTATCTCGTCTCTTCCAGTATTGTATCTTCCTCTCTTTAGACTA[A/T]GGTCAGGAACATTCTCTGCCATTCTGGTGAAGCGnnCTGGCGTGGCCAGTTTCTTTCTCA			4372382	4372262
Chromosome 11	BVWS01346	2.632	11Bin4	SSR	(TA)7	scaffold84	2635980	2636145	166		ATGGCCCATGTTTGTCTCAT	CACCAGACGTTGTCACCATT	4854192	4854357
Chromosome 11	BVWS01577	2.632	11Bin4	SSR	(TA)14	scaffold84	2877974	2878213	240		GCACTGGCTGATCCTTAGGT	AAACTCAAGTCATTGCTTTTCAA	5096186	5096425
Chromosome 11	BVWS00667	2.632	11Bin4	SSR	(AC)6aa(AAT)9	scaffold84	3004319	3004539	221		GTTCACAGGCATTGAACCCT	CACCACCCTTGAACTATGGG	5222531	5222751
Chromosome 11	BVWS00668	2.632	11Bin4	SSR	(CT)13	scaffold84	3023327	3023578	252		CATAGCGGCGTTTCTTGAAT	GCTCGAAACGAATTTAAGCG	5241539	5241790
Chromosome 11	BVWV00031	2.632	11Bin4	SV		scaffold86	69376	69965	590		AGAAGTGTCCAGGATATTCAC	GAAGAAGCTGAACAGGTGAC	5390103	5390692
Chromosome 11	BVWV00032	2.632	11Bin4	SV		scaffold86	69655	70371	717		AAATTGAGTTAGGGCGAACC	GTGCAGAATGCGTGATCATA	5390382	5391098
Chromosome 11	BVWS01357	2.632	11Bin4	SSR	(TA)7	scaffold86	76569	76767	199		GTCGTGGCTTCTTTTCTTGC	ATGGTCTCCATTGTTCCCAG	5397296	5397494
Chromosome 11	BVWS01596	3.201	11Bin5	SSR	(TGTTTT)5	scaffold116	1740133	1740296	164		GGGTGGTTCTGTGATGCTTT	CCCCAGCTCTTACACCAAAA	9117294	9117457
Chromosome 11	BVWS01362	3.201	11Bin5	SSR	(AT)6	scaffold14	87809	87922	114		CATGGTTTGACAAAACCTTCA	AAAAGTTAGAATCCATGCCCC	8327328	8327441
Chromosome 11	BVWS00554	3.201	11Bin5	SSR	(TC)6	scaffold14	364569	364746	178		GGATGGATTTGTGCAGCTTT	CGATCTATTGCGATCTGTCGT	8604088	8604265
Chromosome 11	BVWS00895	4.567	11Bin6	SSR	(TTTA)6	scaffold116	53808	54087	280		CCAAAAAGCCAATACTAGATGGT	CCTTCTCTTCCACTCCAAACA	10803503	10803782
Chromosome 11	NW0251300	4.567	11Bin6	SNP		scaffold116	561443	561559		AGAACGCCAACCGACCTTTAGGTNGGGAAAANNCCCACCCACATGATTCTCATCATTCTA[T/C]TCCCTCGCACTCGACCCAAATGTTCCACAACCACCTCTGAGTTCACCGTTGTCTTGCCC			10296147	10296031
Chromosome 11	NW0250525	4.567	11Bin6	SNP		scaffold116	998035	997915		CCGTCCGGCCGTCCGAAGGnCACCGTGAAnGTTGGAGTGACGTTATTGGATAGCGCGAAG[A/C]GGAGCATGCCGCTGGAGAGCGATCTCGGCTCATCGGCGGTCGATTACGATTGGGACTTAA			9859555	9859675
Chromosome 11	BVWS01139	4.567	11Bin6	SSR	(TCT)5	scaffold116	1131461	1131649	189		TCCATCCAAATTTAGCTTCCA	TCAGACATGGATTTTCCACAG	9725941	9726129
Chromosome 11	NW0249049	4.567	11Bin6	SNP		scaffold88	93426	93306		GTGTACCATGGTnGTTTTnGGTGAGAGGAGGGGTGTTTCTTTCACCACTTGATCTTGCGC[A/G]CGAGGATCACCTCCATTCGGATGGACTCCCCTTCTTCTGGCCATCAGTCCAAGGGTTTTG			10952015	10951895
Chromosome 11	BVWS01973	4.567	11Bin6	SSR	(GAA)11	scaffold88	110260	110525	266		GTCGGAGCACGCTATTTTGT	AAATTCCGATTAAGGTGGGG	10968849	10969114
Chromosome 11	NW0251216	4.567	11Bin6	SNP		scaffold88	296751	296632		GCTACCATTTANGAACGAGGAGACCTCAACAATCCGAATAGCATGAAACGTACTTCTTGC[A/C]TAATTATCATGCATAGTCCTTCCATAAAATTTAACCTACTATCCTGGCTGAAGAGACAA			11155340	11155221
Chromosome 11	BVWS00429	4.567	11Bin6	SSR	(AGA)5	scaffold88	449969	450182	214		AGCAAGCAGAAGAAGAAGCAA	AATTTTTCCTCCACACACGC	11308558	11308771
Chromosome 11	BVWS00246	4.567	11Bin6	SSR	(TG)12	scaffold88	490261	490411	151		GTTGGGTTTGATTAAAGCAAGTGG	GGCGAAGAAGTAGAGGAAACCCTA	11348850	11349000
Chromosome 11	BVWS02456	4.567	11Bin6	SSR	(ATA)7	scaffold88	1044437	1044618	182		AGGTGGTATGTCGCTCATCC	GTGGGAGATGTGTGAGCTTG	11903026	11903207
Chromosome 11	BVWS02457	4.567	11Bin6	SSR	(CTT)11	scaffold88	1062383	1062509	127		TGCTTAAACCTCCGTTCTGG	ATTTTCTTCAGCTGCGTTCC	11920972	11921098
Chromosome 11	NW0251224	4.567	11Bin6	SNP		scaffold88	1315679	1315798		CCTTGAAGCTTAATGCGATTAGACCAGTTAGATTAGAATGCGTTTCATCTAATTTAGTTG[A/G]CTAATTAGATAATTAAGACCGTTGGTTAGTGTTTCTAATCAATTGGGCTAGACATAGGC			12174268	12174387
Chromosome 11	BVWS00592	5.337	11Bin7	SSR	(CA)6	scaffold56	41913	42123	211		AGCATGGATAAAGCATGGGA	GACCGATTGATGGCTTTTTG	12387627	12387837
Chromosome 11	BVWS01550	5.337	11Bin7	SSR	(TC)6	scaffold56	360074	360328	255		ATATTGTAGGGGAGTGGGGG	TGCGTCCTGTTTTCTTTCCT	12705788	12706042
Chromosome 11	BVWS00976	5.337	11Bin7	SSR	(TAA)5	scaffold56	656423	656647	225		TGCTGATTTTTGGAAGATGAAA	CCTTGCAAAGAGAATAGCGG	13002137	13002361
Chromosome 11	NW0251298	12.294	11Bin8	SNP		scaffold56	1114584	1114465		TTGGAGAGTGTTTGGTTTTATAGAGTGTTTTGAATGCTCTGATTTTTCTTTTGAATTTTA[A/G]CTAAAGATTTTAACTTTTGATTCCTCTAAGTAAATGATAAATGACTAAATGAATAGATG			13460298	13460179
Chromosome 11	BVWS01930	12.294	11Bin8	SSR	(CCTT)10	scaffold56	1370675	1370946	272		GCTGTGCCAAGGAAAGAAAG	TCAAAGCCAAACAGAATCCC	13716389	13716660
Chromosome 11	BVWS02359	12.294	11Bin8	SSR	(GAAG)10	scaffold56	1370675	1370846	172		CAGAAGAGCTTGTGTGCCTG	TCAAAGCCAAACAGAATCCC	13716389	13716560
Chromosome 11	BVWS01824	12.294	11Bin8	SSR	(AT)6	scaffold56	1959096	1959287	192		CCTCCTACCCCCAATCGTAT	AAGGGCAGACGACTCAAAAA	14304810	14305001
Chromosome 11	BVWS01107	12.294	11Bin8	SSR	(ATA)9	scaffold56	1999434	1999640	207		CCGTCGTGACTTTTCAAGTG	TCTAGAGAGAAAAGTGAGGGAAAAA	14345148	14345354
Chromosome 11	BVWS02443	12.294	11Bin8	SSR	(AG)11	scaffold56	2044199	2044391	193		AAAGTTTTCATGCCAACGTATC	TCAGCCAATATGGTCAAATAGC	14389913	14390105
Chromosome 11	NW0250417	12.294	11Bin8	SNP		scaffold56	2489025	2488905		CTTTTTGCTTAGGGTCGACCTCGACCCCGTTAGGCATTCAGCACACTCTGGCTAGCCCAA[A/G]CCAGTCCCTTATCCTTGACCCAATTTGGTCACAAATTGCCACCTTCAGCTCGTATTGTGC			14834739	14834619
Chromosome 11	BVWS02401	12.294	11Bin8	SSR	(AAT)13	scaffold56	2628106	2628309	204		AAACCGACCTCAACCACTTG	CGAAACAAATAAGAAAATTGAAGAG	14973820	14974023
Chromosome 11	BVWS02337	12.294	11Bin8	SSR	(AT)8	scaffold56	2932758	2932870	113		CCCAAAGCTAAAGGTGTTTCA	CAAAACATTGGGTAGATGAGAAAA	15278472	15278584
Chromosome 11	NW0251468	12.294	11Bin8	SNP		scaffold56	3233506	3233625		ACATTATCTTAAAAGTATTTTTAGGTTATGTAACCATTAACCAAACACCACAAAAATTTA[T/G]TGGGCCAAATTGTACGAACCATGCACTAAAATTTGAAACAATAAATCCTCCTGTGGACT			15579220	15579339
Chromosome 11	BVWS02407	12.294	11Bin8	SSR	(AG)8gaaaaactggaaggagagatccacaaaaagaag(GA)15	scaffold56	3286399	3286602	204		GCGAAGCTTGAAGTTGATCC	AAGCTTATTGCAACCATCCG	15632113	15632316
Chromosome 11	NW0249303	12.294	11Bin8	SNP		scaffold56	3290103	3290223		TGATTTATAAGGCnTCAGTGATGAAAATATTGTGTGTGCTACAGGGAGTGAGGCGTGCAT[T/C]GGTGATAAATATATTCCGGTTCCATAAATTAATGCTTTTAAAGACTCCGGAGTTGGTGAT			15635817	15635937
Chromosome 11	NW0248518	12.294	11Bin8	SNP		scaffold56	3504090	3503972		ATCATCGTTCAACAAACACAAAAnGGAAATGTTACCTAAACAATGCCCAACACAACAAGA[A/G]AGTGGTCTTTAGAACAATTTTTCTATCAAACTGTCAAAAACTCGAGCATGGTTnCTACnn			15849804	15849686
Chromosome 11	BVWS00075	12.294	11Bin8	SSR	(CT)10	scaffold56	3508685	3508835	151		GCACTGATGAGCTTAGCCTAGGAG	GAATTTTCTGAGGCTTTCATGCTG	15854399	15854549
Chromosome 11	BVWS00076	12.294	11Bin8	SSR	(GA)14	scaffold56	3511529	3511684	156		GAAACTGTCTGATGCCTCTCGTTT	ATGTCGACTTCAAATCGTGAACAA	15857243	15857398
Chromosome 11	NW0251381	12.294	11Bin8	SNP		scaffold56	3657461	3657360		ACATTAAGGGAGAGCATCCAACTTGCTTGTTGACACGTGAGGN[A/G]AAAATAAGAGTCAAATGGTGGCAAGATTTACCATGTTAGCCCTACCCCTTTGAGTGCCT			16003175	16003074
Chromosome 11	BVWS02297	12.294	11Bin8	SSR	(AAT)4	scaffold56	4196562	4196837	276		TTACAACTGGCAGGTAAA	ATTGAGAAGCAAGTGAAG	Multiple hits
Chromosome 11	BVWS00069	12.294	11Bin8	SSR	(AG)11	scaffold56	4540439	4540563	125		GGAAGATTTGATCTCCACTTCTCCA	GTAGGCTGATCTGCTCTGCTTGTT	16886153	16886277
Chromosome 11	NW0247962	18.197	11Bin9	SNP		scaffold56	5261068	5260948		AGAGATGAGTACCATTGCAATCATGAAGGCGGCCGCTGAGGTTAAGTGGAAAATGAAAGC[A/G]GCAAAAACAAATACACTATCGACCTTGTAATGAAATGGGGTCTTTnCTTTTTnATATATT			17606782	17606662
Chromosome 11	BVWS02310	18.197	11Bin9	SSR	(TC)15	scaffold56	5381145	5381366	222		GCTTCCAAACCACATTCATT	TCCTTCCAATTTCATCATTC	17726859	17727080
Chromosome 11	NW0249630	18.197	11Bin9	SNP		scaffold56	5382053	5382148		AATATTTTnCTGTGTTCTCCCCCCnTTnTTTTTTnCTTTCGCTAAAATTAAGAGTCTTGA[T/G]AGATAGAAAGTCCGAGATGGCAGACCAAGGTCAAT			17727767	17727862
Chromosome 11	NW0249127	19.472	11Bin10	SNP		scaffold56	5855351	5855239		AnnnnnnnCAACTGCCAAAAAAGTTTTGGCCCTTTCCGTAACCATTAATGCCCCATTTGA[T/C]GATCCTTTAATCCGTTTGGTAACTAATTGATTTTGATTTTTAGTTTCTGAAAATTTAGCC			18201065	18200953
Chromosome 11	BVWS02431	19.472	11Bin10	SSR	(CAG)7	scaffold56	5909394	5909519	126		TGGTTTGGGACAAAGGCTAC	GGGTGACTGAGAGAAGGCTG	18255108	18255233
Chromosome 11	NW0249108	19.472	11Bin10	SNP		scaffold56	6246766	6246646		TACCACAATCATATTCCTTTCCATTATTCTTGGGGACATAAATTGAATCTAAACATATGC[A/G]CATATAATGCTTTATGTCCATGTTCAACGTGGGAAGGATCAATTTTTnATTnCCAGGGAA			18592480	18592360
Chromosome 11	BVWS02331	19.472	11Bin10	SSR	(TC)5	scaffold56	6387062	6387281	220		GTTCTCGTTCCAGGTCCATT	AGCAGACTCCCAGGCATAAA	18732776	18732995
Chromosome 11	NW0248922	19.472	11Bin10	SNP		scaffold56	6724252	6724151		GACAGAGTATGTTAAATGTTTGTTCTTGTGTAACAGCTGTG[A/G]AAGTCCTTTCTATGAATTCTTCTTGCACTGCTATTCAATTTCAATACATTTTCTTGTGAA			19069966	19069865
Chromosome 11	BVWS02350	19.472	11Bin10	SSR	(AAG)14	scaffold56	6838855	6839104	250		AGATGGCCTATTCCAGGTCC	CCAACCATTCATTTTCTGGA	19184569	19184818
Chromosome 11	NW0251077	19.472	11Bin10	SNP		scaffold56	7222030	7222148		ATGGATATCTCTTTAGTAGGGGGNTCAATAATGCCAAAACTAATTAAACTATACTTAGGT[T/C]GGTAGATGGATATCTTTTTGAGTTCATCAATAGCAGGGGTGGGAGATTGAACCATTAAC			19567744	19567862
Chromosome 11	NW0250435	19.472	11Bin10	SNP		scaffold56	7224268	7224388		CGGATTCAACTTCACGAGCTTCTACGCCACCTGGTTCGACCACCTCCACCGCCTCATCGA[T/C]CAGCTCTCCTCCACCGCCACCGCCGTCAAGTCCAACCACAACACTTCCTCTGCCGATCTC			19569982	19570102
Chromosome 11	NW0249255	19.472	11Bin10	SNP		scaffold56	7684592	7684712		ATTTCTCACTGTCACAGGGCCAATGGAGGACAGCAAGGTTGAATTCCATCTTCTACCACA[A/G]GGTGCCTAGTTTAAAAGATAGGAAAGGCCCAACATTTAGAAGACAAGAACATAGCCCTGC			20030306	20030426
Chromosome 11	BVWS02429	19.472	11Bin10	SSR	(TC)8	scaffold56	7768686	7768964	279		AAGGCAAGCCAAAGTCTCAA	ACACCCTGCAATTTCTGAGC	20114400	20114678
Chromosome 11	NW0248857	19.472	11Bin10	SNP		scaffold56	7960590	7960710		GCCTCCCTGCGCCTTCTTAGTTATTCTTTCTGTCATCAATACTTTCACATATGCCGGTTT[T/C]CATTGTGGCTACATTGCTGCCTTTCAATCAAGATCGCAAAnCATTGAATATTGCAAAGGC			20306304	20306424
Chromosome 11	BVWS01740	19.472	11Bin10	SSR	(TA)16	scaffold56	8380449	8380698	250		AAAAACCAAAACATGTCTGATAATTG	TGCAATAGATCGCAATAGAGGA	20726163	20726412
Chromosome 11	NW0251373	19.472	11Bin10	SNP		scaffold56	8555313	8555197		NTTTTGTTAGCCTAGTTTATATACAGGTTGCTGGTATTTTGCCATTCAAGACGAGTTGAG[T/C]TATATAACGTTTCTTGGATGCCTATATTTATTTANNTTTTNNCTTTCTGCGTGTTACTT			20901027	20900911
Chromosome 11	NW0248920	19.472	11Bin10	SNP		scaffold56	8703867	8703988		TTCTTCATTTTTTTnCCTCTTCTTTTCTAGCCGTCGTCTTCCTCCCTCTCTCTTTTnCTT[T/C]TGCATCATCTTCTTCTTCTCCCTTTTCTTCTGTCTTTCTTTCCCGACTTCTTCTTCTTTG			Multiple hits
Chromosome 11	BVWS02393	28.615	11Bin11	SSR	(TTTA)5	scaffold31	242051	242315	265		TCTCATGCACTTTGTTTGGG	CGTGGGATATCAAAGCCACT	21305548	21305812
Chromosome 11	NW0248675	28.615	11Bin11	SNP		scaffold31	351856	351974		ACTGTCAGTAGCCATTACACTAGAGTGATCAAGGTAATTATAGATAACGACCAAACAATT[T/C]TACTGCCTATATAACTGTCCAGTTGCTGTTTTnAACAGCCTGTGAATCACATATAATC			21415353	21415471
Chromosome 11	BVWI00008	28.615	11Bin11	InDel		scaffold31	416411	416548	138		TTTAAACTCCGAGCAAGACA	AATTTCAGAGCTATTCTTCGTC	21479908	21480045
Chromosome 11	NW0250589	28.615	11Bin11	SNP		scaffold31	545174	545294		AAATGCTGAGGATTCTAGTCAGCTGAATAACGAGAGTCGGGATGAATCTAGTCTTGCCGG[T/C]AAAGGCACACAAAGGAATTTGCGGAAGAGGACACGTGCTACTTCATCTCAAATCATGGGT			21608671	21608791
Chromosome 11	BVWS02449	28.615	11Bin11	SSR	(CTT)9	scaffold31	832227	832511	285		AATGTTAAGCAGTAAGCACATGG	ACACCGGAGAAGGTGAATTG	21895724	21896008
Chromosome 11	BVWS02317	28.615	11Bin11	SSR	(AG)14	scaffold31	856237	856535	299		GGACCAACATACAGATAAGC	TTACATATACATGAAAGCAG	21919734	21920032
Chromosome 11	NW0249100	28.615	11Bin11	SNP		scaffold31	962377	962284		TGCCACCACATGAACTGCCCCACACGACACTTGACGAATAATCTACAGCAAACAGATGGC[T/C]ATTAGGTACATGCTTTAAGAACTAATAACTGCACT			22025874	22025781
Chromosome 11	BVWS02242	28.615	11Bin11	SSR	(GGT)5	scaffold31	1502144	1502385	242		ACGGAACAGAGTAAACAGAGC	AGGTGGATACGGAGGAGGTG	22565641	22565882
Chromosome 11	BVWS00165	28.615	11Bin11	SSR	(CT)21	scaffold31	1822081	1822201	121		AGCGTACCTTCACAGAGTCCAATC	TTCAGCCTTTCACCTTCATTTCTC	22885578	22885698
Chromosome 11	BVWS00228	28.615	11Bin11	SSR	(AG)23	scaffold31	2168073	2168228	156		GGAAGAGTGAGGTGATAAATCAATATGT	AATTGGCCCAAATATCCATATGAC	23231570	23231725
Chromosome 11	NW0248600	28.615	11Bin11	SNP		scaffold31	2615627	2615746		ACACTTGTTTTGAAAACTACATCTGACCAAAAAAnnTAATCTTTAGCACTTGAACCTTCC[A/T]GGCTTAGCCAGTTCTGCCATTTGACCATCTTTCCTTAATTGGTCCAATTTAGAATTTAGG			23679124	23679243
Chromosome 11	BVWS02320	30.696	11Bin12	SSR	(AT)8	scaffold31	3350746	3350952	207		AGAGGAAGAACAGAGTGGAG	GAGAAGGAATGAGAAGAAAC	24414243	24414449
Chromosome 11	NW0249152	30.696	11Bin12	SNP		scaffold31	4129023	4129143		GTCGTGCTAAGTAAGGGCAAATTTAAATAACACATTGAAGCATGAGCAAGTAGACCTCTn[A/T]TTTCATTTGAAGACGAAATTCTCTTCCAACCTAAGTATTTCTTTnCCGTTATCCATATCA			25192520	25192640
Chromosome 11	BVWS00064	30.696	11Bin12	SSR	(GA)14	scaffold31	4387876	4388026	151		GTTTTGTATGTAAGCCGAGGTTGG	GACGTGAGTTTATATATGCGCGG	25451373	25451523
Chromosome 11	BVWS00014	30.696	11Bin12	SSR	(AG)20	scaffold31	4515920	4516061	142		GAAGTCTGAGTGATCCACAATTCG	TTTCACCTGTTCTCAAACCAAACA	25579417	25579558
Chromosome 11	BVWS00013	30.696	11Bin12	SSR	(A)27(G)16	scaffold31	4610905	4611089	185		TTTCCCCATGCCCTTAGGTTATTA	AGTGAAAATAACATCCCCCAATCC	25674402	25674586
Chromosome 11	BVWS02414	30.696	11Bin12	SSR	(AAC)7	scaffold31	5096121	5096243	123		CCGCATGTAGCGATTACCTT	TGTGGTGGGACGTTGTAAGA	26159618	26159740
Chromosome 11	BVWI00050	32.722	11Bin13	InDel		scaffold324	184918	185054	137		ATGCTCTACACCACGATCCA	GAAGAAGCTTCCCCCTCCTT	26921727	26921863
Chromosome 11	BVWI00051	32.722	11Bin13	InDel		scaffold324	334723	334820	98		GGATCTCTTAATGCGTAGTTGG	AACTCTGAAGCCAAGAGTGG	26771961	26772058
Chromosome 11	BVWS00383	32.722	11Bin13	SSR	(CA)10	scaffold324	463397	463556	160		TTCCACTTTGTTTTGAGTTTGCTT	AATTCTTCAACATCCAACTCCCAT	Multiple hits
Chromosome 11	BVWS00801	35.306	11Bin14	SSR	(AT)8	scaffold324	136730	137009	280		TGAATATAAGATTGATTCTCTTCGGA	GCATTTGTTTGGTGAATATGGA	26969772	26970051
Chromosome 11	BVWS01709	35.306	11Bin14	SSR	(AAG)5	scaffold324	244803	244987	185		TGCTCTCGCTCTCATTCTGA	ACCTTCTCTTTTCCCGCAAT	26861794	26861978
Note:markers's name contain NW is SNP; BVWS is SSR; BVWI is Indel; BVWV is SV.

## Sheet: Table S2 KBSxNHM Map
SNP Marker Name	LG	LG	cM
NW0249792	1	LG_1A	0
NW0249289	1	LG_1A	10.201
NW0249444	1	LG_1A	21.487
NW0251086	1	LG_1A	28.615
NW0249401	1	LG_1A	37.196
NW0249541	1	LG_1A	46.15
NW0251369	1	LG_1A	50.848
NW0247922	1	LG_1A	52.52
NW0248960	1	LG_1A	58.294
NW0249085	1	LG_1A	61.286
NW0247977	1	LG_1A	67.615
NW0249402	1	LG_1A	73.526
NW0248433	1	LG_1A	76.954
NW0248883	1	LG_1A	92.603
NW0249384	1	LG_1A	102.327
NW0248023	1	LG_1B	0
NW0249517	1	LG_1B	3.396
NW0249383	1	LG_1B	9
NW0249378	1	LG_1B	15.589
NW0250743	1	LG_1B	23.481
NW0248125	1	LG_1B	27.741
NW0250569	1	LG_1B	33.751
NW0249244	1	LG_1B	35.698
NW0249434	1	LG_1B	50.891
NW0248848	1	LG_1B	62.979
NW0251426	1	LG_1B	67.652
NW0249208	1	LG_1B	74.571
NW0249045	1	LG_1B	79.346
NW0249485	1	LG_1B	80.309
NW0251236	2	LG_2	0
NW0250242	2	LG_2	6.788
NW0249314	2	LG_2	10.819
NW0249312	2	LG_2	15.198
NW0251153	2	LG_2	21.893
NW0248815	2	LG_2	31.607
NW0250248	2	LG_2	37.057
NW0249128	2	LG_2	43.117
NW0248905	2	LG_2	55.734
NW0248869	2	LG_2	57.518
NW0251373	3	LG_3	0
NW0248857	3	LG_3	4.318
NW0249255	3	LG_3	6.96
NW0250435	3	LG_3	12.712
NW0249108	3	LG_3	20.701
NW0249630	3	LG_3	32.46
NW0247962	3	LG_3	34.598
NW0248518	3	LG_3	48.657
NW0251468	3	LG_3	52.343
NW0251298	3	LG_3	68.302
NW0251224	3	LG_3	77.137
NW0251216	3	LG_3	83.891
NW0249049	3	LG_3	84.742
NW0250936	3	LG_3	86.871
NW0250525	3	LG_3	92.463
NW0251300	3	LG_3	94.989
NW0250927	3	LG_3	106.739
NW0250512	3	LG_3	118.822
NW0252133	3	LG_3	120.574
NW0248693	3	LG_3	133.02
NW0248675	3	LG_3	137.393
NW0249100	3	LG_3	142.198
NW0249245	4	LG_4	0
NW0248412	4	LG_4	7.528
NW0249088	4	LG_4	14.975
NW0249216	4	LG_4	17.911
NW0249249	4	LG_4	26.152
NW0250697	4	LG_4	48.62
NW0249873	4	LG_4	51.795
NW0249239	4	LG_4	57.769
NW0249225	4	LG_4	62.209
NW0249026	4	LG_4	68.768
NW0249297	4	LG_4	71.924
NW0248924	4	LG_4	74.386
NW0249450	4	LG_4	82.065
NW0249381	4	LG_4	84.269
NW0247958	4	LG_4	91.979
NW0250678	4	LG_4	107.676
NW0248954	4	LG_4	110.68
NW0248891	4	LG_4	121.285
NW0251313	4	LG_4	130.394
NW0250088	4	LG_4	134.521
NW0249735	4	LG_4	138.66
NW0249154	5	LG_5	0
NW0252531	5	LG_5	13.089
NW0249610	5	LG_5	29.232
NW0248277	5	LG_5	33.299
NW0248714	5	LG_5	43.452
NW0252251	5	LG_5	59.786
NW0248157	5	LG_5	66.201
NW0250080	5	LG_5	79.668
NW0251438	5	LG_5	81.837
NW0250793	5	LG_5	84.09
NW0250791	5	LG_5	89.472
NW0249259	5	LG_5	90.453
NW0248569	6	LG_6	0
NW0249556	6	LG_6	13.943
NW0250684	6	LG_6	13.943
NW0249824	6	LG_6	21.274
NW0248917	6	LG_6	26.83
NW0248590	6	LG_6	45.434
NW0250541	6	LG_6	48.443
NW0250460	6	LG_6	65.575
NW0249344	6	LG_6	68.817
NW0252146	6	LG_6	73.202
NW0248236	6	LG_6	93.024
NW0248874	6	LG_6	98.269
NW0249651	6	LG_6	101.511
NW0251191	6	LG_6	108.562
NW0248707	6	LG_6	115.267
NW0249520	6	LG_6	119.144
NW0249779	6	LG_6	126.416
NW0248752	6	LG_6	131.76
NW0248406	6	LG_6	136.487
NW0248943	6	LG_6	141.244
NW0247978	6	LG_6	152.824
NW0251335	6	LG_6	161.707
NW0248177	6	LG_6	166.518
NW0249733	6	LG_6	173.841
NW0247929	6	LG_6	185.699
NW0250872	6	LG_6	189.604
NW0248728	6	LG_6	205.807
NW0251196	6	LG_6	211.983
NW0249641	6	LG_6	216.585
NW0248146	6	LG_6	223.05
NW0248972	6	LG_6	233.21
NW0248371	6	LG_6	240.067
NW0251293	7	LG_7A	0
NW0252073	7	LG_7A	1.365
NW0250430	7	LG_7A	16.434
NW0248722	7	LG_7A	26.982
NW0248534	7	LG_7A	37.087
NW0248789	7	LG_7A	45.023
NW0248479	7	LG_7A	49.902
NW0248299	7	LG_7A	55.562
NW0250083	7	LG_7A	63.971
NW0249151	7	LG_7A	67.66
NW0250100	7	LG_7A	68.786
NW0250333	7	LG_7A	73.92
NW0248926	7	LG_7A	86.18
NW0252278	7	LG_7A	88.644
NW0249392	7	LG_7A	105.199
NW0248560	7	LG_7A	112.271
NW0250750	7	LG_7A	120.736
NW0248861	7	LG_7A	123.436
NW0250195	7	LG_7A	126.023
NW0251102	7	LG_7A	135.043
NW0249374	7	LG_7A	140.113
NW0250703	7	LG_7B	0
NW0251123	7	LG_7B	5.116
NW0248291	7	LG_7B	13.058
NW0249968	7	LG_7B	16.646
NW0248990	7	LG_7B	22.4
NW0249240	7	LG_7B	26.445
NW0248069	7	LG_7B	27.467
NW0249941	7	LG_7B	37.086
NW0250390	8	LG_8	0
NW0250663	8	LG_8	5.008
NW0248966	8	LG_8	10.672
NW0250095	8	LG_8	17.932
NW0248066	8	LG_8	21.262
NW0250012	8	LG_8	32.093
NW0250281	8	LG_8	36.556
NW0248260	8	LG_8	41.064
NW0248975	8	LG_8	46.391
NW0248042	8	LG_8	50.678
NW0249345	8	LG_8	53.49
NW0249253	8	LG_8	65.818
NW0249872	8	LG_8	68.821
NW0248230	8	LG_8	79.038
NW0250046	8	LG_8	87.072
NW0250329	8	LG_8	95.608
NW0249692	8	LG_8	112.502
NW0248805	8	LG_8	120.827
NW0251209	8	LG_8	123.459
NW0248024	8	LG_8	128.562
NW0250212	8	LG_8	133.557
NW0248691	8	LG_8	141.534
NW0249224	8	LG_8	147.905
NW0248650	9	LG_9	6.96
NW0249518	9	LG_9	9.195
NW0250470	9	LG_9	16.999
NW0248300	9	LG_9	36.246
NW0248385	9	LG_9	36.423
NW0250355	9	LG_9	37.855
NW0251010	9	LG_9	42.328
NW0250720	9	LG_9	45.904
NW0247982	9	LG_9	49.417
NW0250227	9	LG_9	60.775
NW0250857	9	LG_9	66.324
NW0249185	9	LG_9	70.069
NW0249226	9	LG_9	75.702
NW0248574	9	LG_9	81.195
NW0251320	9	LG_9	88.106
NW0249883	9	LG_9	90.574
NW0248056	9	LG_9	95.651
NW0249974	9	LG_9	106.132
NW0249271	9	LG_9	112.051
NW0248906	9	LG_9	114.792
NW0249947	9	LG_9	118.562
NW0248860	9	LG_9	121.897
NW0252106	10	LG_10	0
NW0252082	10	LG_10	5.657
NW0251480	10	LG_10	11.383
NW0251189	10	LG_10	22.252
NW0248662	10	LG_10	24.396
NW0250299	10	LG_10	28.274
NW0250598	10	LG_10	33.07
NW0248334	10	LG_10	37.968
NW0249853	10	LG_10	41.125
NW0248876	10	LG_10	42.561
NW0248500	10	LG_10	46.362
NW0250945	11	LG_11	0
NW0248599	11	LG_11	11.258
NW0248107	11	LG_11	13.277
NW0250956	11	LG_11	24.685
NW0250499	11	LG_11	36.585
NW0249140	11	LG_11	46.031
NW0249412	11	LG_11	59.392
NW0248648	11	LG_11	69.855
NW0248748	11	LG_11	81.134
NW0247945	11	LG_11	82.918
NW0248282	11	LG_11	91.141

## Sheet: Table S3 StrainIIxEgusi Map
SNP Marker Name	LG	cM
NW0249792	LG_1A	0
NW0250097	LG_1A	2.665
NW0247973	LG_1A	7.48
NW0251017	LG_1A	12.653
NW0248899	LG_1B	0
NW0250274	LG_1B	9.132
NW0247922	LG_1B	15.784
NW0249316	LG_1B	31.975
NW0248679	LG_1B	37.964
NW0250719	LG_1B	48.55
NW0249384	LG_1B	60.136
NW0249612	LG_1B	71.242
NW0248023	LG_1B	75.296
NW0249517	LG_1B	78.189
NW0251022	LG_1B	84.487
NW0249383	LG_1B	89.482
NW0249378	LG_1B	100.308
NW0250743	LG_1B	110.277
NW0248105	LG_2	0
NW0249396	LG_2	10.875
NW0248967	LG_2	11.88
NW0250854	LG_2	29.575
NW0250242	LG_2	49.223
NW0248325	LG_2	52.715
NW0250248	LG_2	80.018
NW0249128	LG_2	91.744
NW0248905	LG_2	89.393
NW0251470	LG_2	86.884
NW0248920	LG_3	0.032
NW0248857	LG_3	8.626
NW0249108	LG_3	25.543
NW0249127	LG_3	30.584
NW0249630	LG_3	36.792
NW0251381	LG_3	58.523
NW0249303	LG_3	65.069
NW0251298	LG_3	83.512
NW0251216	LG_3	94.679
NW0250936	LG_3	97.95
NW0250525	LG_3	103.77
NW0251300	LG_3	104.034
NW0250728	LG_3	115.878
NW0249318	LG_3	123.877
NW0248675	LG_3	142.752
NW0250589	LG_3	144.883
NW0249100	LG_3	147.07
NW0249742	LG_4	0
NW0248924	LG_4	8.14
NW0249450	LG_4	12.29
NW0249381	LG_4	17.555
NW0248497	LG_4	21.36
NW0249252	LG_4	44.34
NW0251313	LG_4	63.759
NW0248566	LG_4	70.492
NW0249735	LG_4	76.767
NW0249290	LG_5	0
NW0248421	LG_5	5.617
NW0250080	LG_5	7.592
NW0251438	LG_5	10.983
NW0250791	LG_5	17.31
NW0249259	LG_5	16.002
NW0250974	LG_6	0
NW0248523	LG_6	7.854
NW0249556	LG_6	12.962
NW0248917	LG_6	23.114
NW0248436	LG_6	34.314
NW0248590	LG_6	39.739
NW0250541	LG_6	41.405
NW0250483	LG_6	46.68
NW0250460	LG_6	62.868
NW0249344	LG_6	65.581
NW0252517	LG_6	68.162
NW0248236	LG_6	82.935
NW0248874	LG_6	89.792
NW0250824	LG_6	95.816
NW0251191	LG_6	103.179
NW0249520	LG_6	116.661
NW0249779	LG_6	126.175
NW0248752	LG_6	130.401
NW0248406	LG_6	134.318
NW0250877	LG_6	144.542
NW0249019	LG_6	156.273
NW0251335	LG_6	160.658
NW0248177	LG_6	166.999
NW0249248	LG_6	190.736
NW0250872	LG_6	192.203
NW0249342	LG_6	200.201
NW0249440	LG_6	204.297
NW0248651	LG_6	211.608
NW0251141	LG_6	216.582
NW0249641	LG_6	222.901
NW0248146	LG_6	229.891
NW0248371	LG_6	244.717
NW0248267	LG_7	0
NW0248722	LG_7	1.103
NW0250369	LG_7	18.86
NW0249869	LG_7	23.078
NW0248479	LG_7	29.012
NW0248299	LG_7	35.767
NW0249408	LG_7	39.432
NW0249151	LG_7	51.585
NW0250100	LG_7	56.408
NW0250333	LG_7	61.263
NW0249352	LG_7	68.137
NW0248926	LG_7	72.938
NW0252278	LG_7	75.115
NW0249392	LG_7	85.386
NW0250725	LG_7	94.514
NW0248861	LG_7	99.462
NW0250195	LG_7	102.231
NW0249243	LG_7	118.736
NW0250570	LG_7	124.349
NW0249094	LG_7	133.887
NW0250703	LG_7	157.567
NW0251123	LG_7	165.967
NW0248291	LG_7	179.21
NW0249137	LG_7	180.297
NW0249240	LG_7	194.342
NW0250663	LG_8	0
NW0248966	LG_8	7.977
NW0250095	LG_8	13.98
NW0248066	LG_8	20.171
NW0250660	LG_8	27.12
NW0248410	LG_8	53.466
NW0249872	LG_8	55.353
NW0250158	LG_8	61.571
NW0248287	LG_8	85.283
NW0250429	LG_8	91.288
NW0249692	LG_8	97.652
NW0251072	LG_8	101.976
NW0251209	LG_8	108.266
NW0250691	LG_8	111.183
NW0248024	LG_8	114.132
NW0249600	LG_8	120.486
NW0251179	LG_8	128.527
NW0250613	LG_8	132.704
NW0249041	LG_9A	0
NW0248190	LG_9A	1.688
NW0250285	LG_9A	8.015
NW0249984	LG_9A	17.069
NW0249195	LG_9A	19.098
NW0248168	LG_9A	23.613
NW0248635	LG_9A	32.227
NW0250803	LG_9B	0
NW0249789	LG_9B	5.911
NW0248650	LG_9B	10.037
NW0249518	LG_9B	10.037
NW0249012	LG_9B	27.591
NW0248819	LG_9B	29.23
NW0248460	LG_9B	39.325
NW0248385	LG_9B	46.732
NW0250355	LG_9B	48.159
NW0251010	LG_9B	54.449
NW0250480	LG_9B	70.071
NW0250227	LG_9B	71.667
NW0250857	LG_9B	76.295
NW0249185	LG_9B	83.2
NW0248254	LG_9B	97.073
NW0248077	LG_9B	104.071
NW0249883	LG_9B	106.728
NW0248056	LG_9B	113.561
NW0249974	LG_9B	126.767
NW0248906	LG_9B	134.512
NW0249947	LG_9B	140.18
NW0248860	LG_9B	144.964
NW0251222	LG_9B	146.983
NW0249096	LG_10	0
NW0249191	LG_10	2.373
NW0251270	LG_10	15.668
NW0249882	LG_10	23.828
NW0248392	LG_10	33.372
NW0248998	LG_10	48.163
NW0248711	LG_10	50.392
NW0249773	LG_10	57.795
NW0252082	LG_10	82.798
NW0251480	LG_10	89.018
NW0248073	LG_10	108.234
NW0248662	LG_10	111.108
NW0250598	LG_10	120.002
NW0248334	LG_10	123.634
NW0249853	LG_10	125.547
NW0248876	LG_10	126.626
NW0248004	LG_10	129.373
NW0252333	LG_10	139.243
NW0248942	LG_10	164.469
NW0248528	LG_10	165.541
NW0248120	LG_11A	0
NW0248599	LG_11A	5.531
NW0249016	LG_11A	10.201
NW0250479	LG_11A	13.369
NW0250499	LG_11A	24.024
NW0247961	LG_11A	33.968
NW0249583	LG_11A	39.231
NW0249412	LG_11A	45.572
NW0247960	LG_11A	50.639
NW0248648	LG_11A	58.284
NW0250092	LG_11A	62.238
NW0248748	LG_11A	65.42
NW0247990	LG_11A	66.585
NW0248282	LG_11A	76.385
NW0248070	LG_11B	0
NW0249891	LG_11B	2.826
NW0251129	LG_11B	6.88
NW0250036	LG_11B	9.308
NW0250405	LG_11B	25.909
NW0250413	LG_11B	35.519
NW0248887	LG_11B	42.953
NW0249082	LG_11B	47.197
NW0249090	LG_11B	49.379
NW0251825	LG_11B	62.812
NW0248653	LG_11B	64.081

## Sheet: Table S4 ZWRMxCTR Map
SNP Marker Name	LG	cM
NW0249792	LG_1A	0
NW0249411	LG_1A	7.255
NW0251017	LG_1A	10.469
NW0251241	LG_1A	13.402
NW0248622	LG_1A	24.45
NW0251086	LG_1A	26.512
NW0249401	LG_1A	34.066
NW0249541	LG_1A	38.26
NW0250274	LG_1A	40.826
NW0251369	LG_1A	44.618
NW0249085	LG_1A	51.177
NW0249402	LG_1A	58.617
NW0250719	LG_1A	72.818
NW0249384	LG_1A	79.917
NW0248023	LG_1A	89.922
NW0249517	LG_1A	91.636
NW0249383	LG_1A	98.277
NW0249378	LG_1A	98.842
NW0250569	LG_1A	105.651
NW0249208	LG_1B	0
NW0249045	LG_1B	6.392
NW0249485	LG_1B	6.11
NW0248105	LG_2	0
NW0249396	LG_2	0
NW0248967	LG_2	0.565
NW0251455	LG_2	6.01
NW0248118	LG_2	20.118
NW0248583	LG_2	28.3
NW0249314	LG_2	30.178
NW0250837	LG_2	38.023
NW0248815	LG_2	42.247
NW0250248	LG_2	56.455
NW0248489	LG_2	70.552
NW0249128	LG_2	74.423
NW0248905	LG_2	82.841
NW0248869	LG_2	83.691
NW0251470	LG_2	83.691
NW0251308	LG_2	88.741
NW0248059	LG_2	93.986
NW0252097	LG_2	99.801
NW0250575	LG_2	103.567
NW0251419	LG_2	106.412
NW0248435	LG_2	110.449
NW0248920	LG_3	0
NW0251373	LG_3	2.038
NW0248857	LG_3	4.901
NW0251077	LG_3	10.834
NW0248922	LG_3	12.829
NW0247962	LG_3	24.59
NW0248518	LG_3	39.425
NW0250417	LG_3	48.525
NW0249049	LG_3	66.251
NW0250525	LG_3	69.717
NW0251300	LG_3	70.288
NW0249245	LG_4	0
NW0248412	LG_4	8.111
NW0249088	LG_4	14.89
NW0250697	LG_4	47.933
NW0249225	LG_4	54.639
NW0249026	LG_4	60.928
NW0249297	LG_4	65.545
NW0249450	LG_4	70.233
NW0250678	LG_4	86.728
NW0248954	LG_4	88.175
NW0248891	LG_4	94.192
NW0250088	LG_4	105.949
NW0249735	LG_4	108.266
NW0247979	LG_4	113.099
NW0249570	LG_4	117.901
NW0248749	LG_4	123.126
NW0249862	LG_5	0
NW0249154	LG_5	2.311
NW0249315	LG_5	8.671
NW0252531	LG_5	10.211
NW0251274	LG_5	16.833
NW0248277	LG_5	18.868
NW0248714	LG_5	22.406
NW0252251	LG_5	39.888
NW0249290	LG_5	46.453
NW0248814	LG_5	52.701
NW0249949	LG_5	55.664
NW0250791	LG_5	57.688
NW0250974	LG_6A	0
NW0250684	LG_6A	9.916
NW0248917	LG_6A	18.724
NW0248436	LG_6A	23.147
NW0250541	LG_6A	27.91
NW0250483	LG_6A	31.395
NW0250460	LG_6A	42
NW0251335	LG_6B	0
NW0248177	LG_6B	4.095
NW0247929	LG_6B	16.836
NW0249248	LG_6B	21.984
NW0249342	LG_6B	26.941
NW0249440	LG_6B	27.79
NW0249641	LG_6B	41.115
NW0248146	LG_6B	48.424
NW0248371	LG_6B	62.831
NW0251293	LG_7	0
NW0250418	LG_7	11.732
NW0248267	LG_7	15.018
NW0248789	LG_7	32.124
NW0249400	LG_7	35.023
NW0249408	LG_7	41.046
NW0250333	LG_7	54.916
NW0252278	LG_7	59.845
NW0249392	LG_7	63.034
NW0248560	LG_7	70.799
NW0250750	LG_7	75.222
NW0248861	LG_7	74.657
NW0249243	LG_7	82.159
NW0250570	LG_7	85.9
NW0250344	LG_7	89.361
NW0251297	LG_7	104.698
NW0251123	LG_7	113.536
NW0248291	LG_7	120.574
NW0249137	LG_7	123.269
NW0249844	LG_7	127.573
NW0249240	LG_7	131.49
NW0248963	LG_7	148.758
NW0248966	LG_8	0
NW0250095	LG_8	6.574
NW0248066	LG_8	9.465
NW0250012	LG_8	11.179
NW0248260	LG_8	11.179
NW0248410	LG_8	11.744
NW0248042	LG_8	11.179
NW0249253	LG_8	11.179
NW0249872	LG_8	12.886
NW0250158	LG_8	19.612
NW0248230	LG_8	22.581
NW0250329	LG_8	39.358
NW0248287	LG_8	39.657
NW0250429	LG_8	44.685
NW0249890	LG_8	51.416
NW0251072	LG_8	54.378
NW0248805	LG_8	56.971
NW0250691	LG_8	59.88
NW0248024	LG_8	62.766
NW0250212	LG_8	65.794
NW0249600	LG_8	67.542
NW0251179	LG_8	72.592
NW0250613	LG_8	75.485
NW0249224	LG_8	76.617
NW0252292	LG_8	87.194
NW0250034	LG_8	92.482
NW0250739	LG_8	100.733
NW0248190	LG_9	0
NW0250285	LG_9	2.618
NW0249984	LG_9	8.806
NW0249597	LG_9	13.182
NW0248703	LG_9	32.714
NW0251187	LG_9	50.732
NW0249789	LG_9	53.922
NW0248650	LG_9	56.516
NW0250470	LG_9	63.427
NW0249012	LG_9	64.869
NW0248460	LG_9	71.431
NW0248300	LG_9	74.807
NW0249572	LG_9	77.168
NW0250720	LG_9	81.57
NW0251348	LG_9	84.479
NW0248075	LG_9	94.101
NW0249185	LG_9	99.634
NW0248254	LG_9	109.266
NW0249883	LG_9	116.737
NW0249974	LG_9	125.242
NW0248939	LG_9	128.09
NW0248906	LG_9	134.227
NW0248866	LG_10	0
NW0249096	LG_10	4.393
NW0249191	LG_10	6.416
NW0249882	LG_10	25.362
NW0248392	LG_10	33.316
NW0248268	LG_10	40.792
NW0248711	LG_10	45.856
NW0248120	LG_11A	0
NW0248599	LG_11A	12.766
NW0248107	LG_11A	13.331
NW0249365	LG_11A	20.366
NW0250956	LG_11A	26.452
NW0250112	LG_11A	31.508
NW0249140	LG_11A	40.845
NW0248648	LG_11A	46.142
NW0247945	LG_11A	51.701
NW0248282	LG_11A	59.623
NW0249891	LG_11A	66.793
NW0251129	LG_11A	68.56
NW0250036	LG_11A	73.054
NW0248653	LG_11B	17.139
NW0248900	LG_11B	1.764
NW0249736	LG_11B	0
NW0249703	LG_12	0
NW0248903	LG_12	8.226
NW0248709	LG_12	11.46
NW0248078	LG_12	19.119
NW0252256	LG_12	25.215
NW0248398	LG_12	27.228
NW0249152	LG_13	0
NW0248600	LG_13	17.79

## Sheet: Table S5 QTL
Chr	Trait	Population	Suggested QTL name	QTL name in Sandlin et al [21]	Greenhouse/ Field	Location	Year	Left Marker	Left Marker position in original map	Left Marker position in integrated map	Original map position (cM) [21, 22,23]	Maximum LOD	R2 (%)	Additive effect	Dominance effect	1-LOD support interval in original map (cM)	1-LOD support interval in original map (cM)	Left marker for 1-LOD support interval in original map	Left marker position for 1-LOD support interval in original map (cM)	Left marker position for 1-LOD support interval in integrated map (cM)	Right marker for 1-LOD support interval in original map	Right marker position for 1-LOD support interval in original map (cM)	Right marker position for 1-LOD support interval in integrated map (cM)	Reference
1	BRX	KBS x NHM	QBRX1	brx7.1	Field	Woodland, CA	2010	NW0248069	27.5	99.5	34.5	3	7.3	0.266	.	26.5	36.2	NW0248069	27.5	99.5	NW0249941	37.086	106.713	Sandlin et al (2012) TAG 125 (8): 1603-1618
1	BRX	KBS x NHM	QBRX1	brx7.1	Field	Watkinsville, GA	2010	NW0248069	27.5	99.5	32.5	3.4	8.4	0.333	.	26.4	35.5	NW0248069	27.5	99.5	NW0249941	37.086	106.713	Sandlin et al (2012) TAG 125 (8): 1603-1618
2	Brix	97103 x PI 296341-FR	Qbrix2-1		Field	Daxin, Beijing	2012	2Bin3	13.876	13.876	New QTL	3.5	23.37	0.95	.	13.9	18.3	2Bin3	13.9	13.9	2Bin4	18.3	18.3	This paper
2	Brix	97103 x PI 296341-FR	Qbrix2-2		Field	Sanya, Hainan	2010	2Bin20	68.85	68.85	New QTL	8.3	29.3	1.16	.	68.9	76.1	2Bin20	68.9	68.9	2Bin21	76.1	76.1	This paper
2	Brix	97103 x PI 296341-FR	Qbrix2-2		Field	Daxin, Beijing	2012	2Bin20	68.85	68.85	New QTL	8.3	31.37	0.92	.	68.9	76.1	2Bin20	68.9	68.9	2Bin21	76.1	76.1	This paper
2	Fructose	97103 x PI 296341-FR	Qfru2-1		Field	Sanya, Hainan	2010	2Bin3	13.876	13.876	New QTL	12.1	23.46	4.38	.	13.9	18.3	2Bin3	13.9	13.9	2Bin4	18.3	18.3	This paper
2	Fructose	97103 x PI 296341-FR	Qfru2-2		Field	Sanya, Hainan	2010	2Bin20	68.85	68.85	New QTL	9.5	23.05	3.2	.	68.9	76.1	2Bin20	68.9	68.9	2Bin21	76.1	76.1	This paper
2	Fructose	97103 x PI 296341-FR	Qfru2-2		Field	Daxin, Beijing	2012	2Bin20	68.85	68.85	New QTL	9.5	28.16	3.08	.	68.9	76.1	2Bin20	68.9	68.9	2Bin21	76.1	76.1	This paper
2	Fructose	97103 x PI 296341-FR	Qfru2-3		Field	Daxin, Beijing	2012	2Bin10	35.863	35.863	New QTL	12.2	28.07	3.75	.	35.9	39.9	2Bin10	35.9	35.9	2Bin11	39.9	39.9	This paper
2	Sucrose	97103 x PI 296341-FR	Qsur2-1		Field	Sanya, Hainan	2010	2Bin3	13.876	13.876	New QTL	3.5	10.14	0.92	.	13.9	18.3	2Bin3	13.9	13.9	2Bin4	18.3	18.3	This paper
2	Sucrose	97103 x PI 296341-FR	Qsur2-2		Field	Sanya, Hainan	2010	2Bin20	68.85	68.85	New QTL	3.2	13.77	1.03	.	68.9	76.1	2Bin20	68.9	68.9	2Bin21	76.1	76.1	This paper
2	100SWT	KBS x NHM	Q100swt2-1		Greenhouse	Athens GA	2009/10	NW0250857	66.3	68.9	66.3	3.1	4.8	0.583	.	62.2	70.6	NW0250227	60.775	68.85	NW0249226	70.6	68.85	Prothro et al (2012) JASHS 137(6):452–457
2	100SWT	ZWRM x Citroides	Q100swt2-2		Greenhouse	Athens, GA	2007	NW0248254	109.266	68.9	115.1	10.2	16	0.971	2.143	105.6	119.4	NW0249185	99.634	68.85	NW0249974	125.242	84.367	Prothro et al (2012) JASHS 137(6): 452–457
2	BRX	SII x Egusi	QBRX2-1	brx9.1	Field	Watkinsville, GA	2007	NW0250803	0	34.4	0	8.5	21.6	0.653	0.025	0	2.2	NW0250803	0	34.356	NW0249789	5.911	40.452	Sandlin et al (2012) TAG 125 (8): 1603-1618
2	BRX	KBS x NHM	QBRX2-2	brx9.2	Field	Watkinsville, GA	2010	NW0249226	75.7	68.9	76.7	5	12.1	0.404	.	73.1	81	NW0249185	70.069	68.85	NW0248574	81.195	68.85	Sandlin et al (2012) TAG 125 (8): 1603-1618
2	FL	SII x Egusi	Qfl2-1	fl9.1	Field	Watkinsville, GA	2007	NW0250803	0	34.4	0	3.9	8.7	1.173	0.464	0	5.3	NW0250803	0	34.356	NW0249789	5.911	40.452	Sandlin et al (2012) TAG 125 (8): 1603-1618
2	FL	KBS x NHM	Qfl2-2	fl9.2	Field	Woodland, CA	2010	NW0249226	75.7	68.9	78.7	7.6	10.4	1.856	.	75.7	81.9	NW0249226	75.7	68.85	NW0251320	88.1	68.85	Sandlin et al (2012) TAG 125 (8): 1603-1618
2	FL	KBS x NHM	Qfl2-2	fl9.2	Field	Watkinsville, GA	2010	NW0249226	75.7	68.9	75.7	13.1	21.1	3.183	.	74.2	77.6	NW0249185	70.069	68.85	NW0249226	75.702	68.85	Sandlin et al (2012) TAG 125 (8): 1603-1618
2	FL	SII x Egusi	Qfl2-2	fl9.2	Field	Watkinsville, GA	2007	NW0248254	97.073	68.9	98.1	5.1	12.1	-1.727	-0.75	89.5	112.7	NW0249185	83.2	68.85	NW0248056	113.561	76.087	Sandlin et al (2012) TAG 125 (8): 1603-1618
2	FL	ZWRM x Citroides	Qfl2-2	fl9.2	Greenhouse	Athens, GA	2007	NW0249185	99.634	68.9	102.6	5.5	11.1	1.114	2.972	98.5	107.8	NW0248075	94.101	68.85	NW0248254	109.266	68.85	Sandlin et al (2012) TAG 125 (8): 1603-1618
2	FSI	KBS x NHM	Qfsi2	fsi9.1	Field	Watkinsville, GA	2010	NW0248056	95.7	76.1	99.7	3.3	2.8	-0.068	.	81.2	105.7	NW0248574	81.195	68.85	NW0249974	106.132	84.367	Sandlin et al (2012) TAG 125 (8): 1603-1618
2	FWD	SII x Egusi	Qfwd2-1	fwd9.1	Field	Watkinsville, GA	2007	NW0250803	0	34.4	0	7.4	14.1	1.343	0.496	0	9.2	NW0250803	0	34.356	NW0248650	10.037	41.106	Sandlin et al (2012) TAG 125 (8): 1603-1618
2	FWD	KBS x NHM	Qfwd2-2	fwd9.2	Field	Woodland, CA	2010	NW0249226	75.7	68.9	79.7	24.8	43.7	1.92	.	77.3	81.4	NW0249226	75.702	68.85	NW0251320	88.106	68.85	Sandlin et al (2012) TAG 125 (8): 1603-1618
2	FWD	KBS x NHM	Qfwd2-2	fwd9.2	Field	Watkinsville, GA	2010	NW0249226	75.7	68.9	76.7	25.5	50	2.41	.	75.7	79.7	NW0249226	75.702	68.85	NW0248574	81.195	68.85	Sandlin et al (2012) TAG 125 (8): 1603-1618
2	FWD	SII x Egusi	Qfwd2-2	fwd9.2	Field	Watkinsville, GA	2007	NW0248254	97.073	68.9	99.1	7.3	14.6	-1.71	-0.574	90.4	103.9	NW0249185	83.2	68.85	NW0248077	104.071	68.85	Sandlin et al (2012) TAG 125 (8): 1603-1618
2	FWD	ZWRM x Citroides	Qfwd2-2	fwd9.2	Greenhouse	Athens, GA	2007	NW0249185	99.634	68.9	101.6	6.6	16	1.202	0.876	98.1	108.8	NW0248056	94.101	76.087	NW0248254	109.266	68.85	Sandlin et al (2012) TAG 125 (8): 1603-1618
2	FWT	SII x Egusi	Qfwt2-1	fwt9.1	Field	Watkinsville, GA	2007	NW0250803	0	34.4	0	8.5	15.6	0.982	0.145	0	3	NW0250803	0	34.356	NW0249789	5.911	40.452	Sandlin et al (2012) TAG 125 (8): 1603-1618
2	FWT	ZWRM x Citroides	Qfwt2-1	fwt9.1	Greenhouse	Athens, GA	2007	NW0248650	56.516	41.1	60.5	6.4	20.1	0.54	-0.247	53.7	69.2	NW0251187	50.732	33.888	NW0248460	71.431	54.951	Sandlin et al (2012) TAG 125 (8): 1603-1618
2	FWT	KBS x NHM	Qfwt2-2	fwt9.2	Field	Watkinsville, GA	2010	NW0249226	75.7	68.9	75.7	22.3	45.7	3.252	.	74.5	78	NW0249185	70.069	68.85	NW0248574	81.195	68.85	Sandlin et al (2012) TAG 125 (8): 1603-1618
2	FWT	SII x Egusi	Qfwt2-2	fwt9.2	Field	Watkinsville, GA	2007	NW0248254	97.073	68.9	98.1	6.3	11.4	-1.042	-0.291	90.2	104.2	NW0249185	83.2	68.85	NW0249883	106.728	76.087	Sandlin et al (2012) TAG 125 (8): 1603-1618
2	RTH	KBS x NHM	Qrth2-1	rth9.1	Field	Woodland, CA	2010	NW0249226	75.7	68.9	78.7	13.2	29.3	3.11	.	76.5	80.7	NW0249226	75.702	68.85	NW0248574	81.195	68.85	Sandlin et al (2012) TAG 125 (8): 1603-1618
2	RTH	KBS x NHM	Qrth2-1	rth9.1	Field	Watkinsville, GA	2010	NW0249226	75.7	68.9	75.7	25	45	3.26	.	75	78.6	NW0249185	70.069	68.85	NW0248574	81.195	68.85	Sandlin et al (2012) TAG 125 (8): 1603-1618
2	RTH	SII x Egusi	Qrth2-1	rth9.1	Field	Watkinsville, GA	2007	NW0248254	97.073	68.9	97.1	3.6	8.4	-1.775	-0.811	86.5	100.8	NW0249185	83.2	68.85	NW0248077	104.071	68.85	Sandlin et al (2012) TAG 125 (8): 1603-1618
2	SL	ZWRM x Citroides	Qsl2		Greenhouse	Athens, GA	2007	NW0248254	109.266	68.9	114.1	16.6	22.4	0.993	1.407	109.7	119.9	NW0248254	109.266	68.85	NW0249974	125.242	84.367	Prothro et al (2012) JASHS 137(6): 452–457
2	SOP	SII x Egusi	Qsop2		Field	Watkinsville, GA	2007	NW0250248	80.018	42.7	86.2	3.48	1.31	0.0059	0.0144	77.3	95.1	NW0250857	76.295	68.85	NW0248254	97.073	68.85	Prothro et al (2012) JASHS 137(5):311–315
2	SWD	ZWRM x Citroides	Qswd2		Greenhouse	Athens, GA	2007	NW0248254	109.266	68.9	114.1	18	25.6	0.666	0.852	109.2	119.4	NW0249185	99.634	68.9	NW0249974	125.242	84.367	Prothro et al (2012) JASHS 137(6): 452–457
3	Fructose	97103 x PI 296341-FR	Qfru3		Field	Sanya, Hainan/Daxin, Beijing	2011/2012	3Bin24	61.7	61.7	New QTL	3.5	5.86	1.12	.	61.7	65.2	3Bin24	61.7	61.7	3Bin25	65.2	65.2	This paper
3	FL	KBS x NHM	Qfl3	fl11.1	Field	Woodland, CA	2010	NW0248599	11.3	48.3	13.3	25.1	40.8	3.651	.	12.3	13.3	NW0248599	11.258	48.291	NW0248107	13.277	48.291	Sandlin et al (2012) TAG 125 (8): 1603-1618
3	FL	KBS x NHM	Qfl3	fl11.1	Field	Watkinsville, GA	2010	NW0248599	11.3	48.3	13.3	19.4	31	3.806	.	13.1	13.3	NW0248599	11.258	48.291	NW0248107	13.277	48.291	Sandlin et al (2012) TAG 125 (8): 1603-1618
3	FL	ZWRM x Citroides	Qfl3	fl11.1	Greenhouse	Athens, GA	2007	NW0249365	20.366	59.7	20.4	18.1	39.2	4.396	3.231	17	24	NW0248107	13.331	48.291	NW0250956	26.452	51.867	Sandlin et al (2012) TAG 125 (8): 1603-1618
3	FSI	KBS x NHM	Qfsi3	fsi11.1	Field	Woodland, CA	2010	NW0248107	13.3	48.3	15.3	30.8	56.6	0.299	.	13.4	18.8	NW0248107	13.3	48.291	NW0250956	24.685	51.867	Sandlin et al (2012) TAG 125 (8): 1603-1618
3	FSI	KBS x NHM	Qfsi3	fsi11.1	Field	Watkinsville, GA	2010	NW0248599	11.3	48.3	15.3	16.9	21.5	0.305	.	13.4	19.5	NW0248107	13.3	48.291	NW0250956	24.685	51.867	Sandlin et al (2012) TAG 125 (8): 1603-1618
3	FSI	ZWRM x Citroides	Qfsi3	fsi11.1	Greenhouse	Athens, GA	2007	NW0249365	20.366	59.7	20.4	13.7	31.8	0.345	0.312	15.4	25.5	NW0248107	13.331	48.291	NW0250956	26.452	51.867	Sandlin et al (2012) TAG 125 (8): 1603-1618
3	FWD	KBS x NHM	Qfwd3	fwd11.1	Field	Woodland, CA	2010	NW0250945	0	65.2	11	7.7	8.7	-0.871	.	7.2	16.1	NW0250945	0	65.215	NW0250956	24.685	51.867	Sandlin et al (2012) TAG 125 (8): 1603-1618
3	FWD	KBS x NHM	Qfwd3	fwd11.1	Field	Watkinsville, GA	2010	NW0248599	11.3	48.3	12.3	6.9	9	-1	.	11	13.3	NW0250945	0	65.215	NW0248107	13.277	48.291	Sandlin et al (2012) TAG 125 (8): 1603-1618
3	FWT	ZWRM x Citroides	Qfwt3	fwt11.1	Greenhouse	Athens, GA	2007	NW0248648	46.142	35.6	50.9	5.1	13.2	0.307	0.494	47	54.6	NW0248648	46.142	35.56	NW0248282	59.623	27.782	Sandlin et al (2012) TAG 125 (8): 1603-1618
3	SL	ZWRM x Citroides	Qsl3		Greenhouse	Athens, GA	2007	NW0251129	68.56	19.6	70.6	3.7	5.4	0.784	0.644	66.1	71.6	NW0248282	59.623	27.782	NW0250036	73.054	19.579	Prothro et al (2012) JASHS 137(6): 452–457
4	FWD	ZWRM x Citroides	Qfwd4	fwd5.1	Greenhouse	Athens, GA	2007	NW0248277	18.868	51.1	18.9	4	9.2	-1.208	0.372	14.2	32.2	NW0252531	10.211	58.339	NW0252251	39.888	24.268	Sandlin et al (2012) TAG 125 (8): 1603-1618
5	Sucrose	97103 x PI 296341-FR	Qsur5		Field	Sanya, Hainan	2010	5Bin5	14.101	14.101	New QTL	4.3	10.77	0.81	.	14.1	19.3	5Bin5	14.1	14.1	5Bin6	19.3	19.3	This paper
5	FL	SII x Egusi	Qfl5	fl6.1	Field	Watkinsville, GA	2007	NW0250460	62.868	10.1	63.5	3.8	8.5	1.313	-0.207	62.9	68	NW0250460	62.868	10.132	NW0252517	68.162	10.132	Sandlin et al (2012) TAG 125 (8): 1603-1618
5	FWT	SII x Egusi	Qfwt5-1	fwt6.1	Field	Watkinsville, GA	2007	NW0250460	62.868	10.1	63.5	4.9	8.2	0.669	-0.442	55	67.5	NW0250483	46.68	10.132	NW0252517	68.162	10.132	Sandlin et al (2012) TAG 125 (8): 1603-1618
5	FWT	KBS x NHM	Qfwt5-2	fwt6.2	Field	Watkinsville, GA	2010	NW0251335	161.7	69.7	162.2	3.6	5.2	-1.085	.	161.6	166.1	NW0251335	161.707	69.664	NW0248177	166.518	69.664	Sandlin et al (2012) TAG 125 (8): 1603-1618
5	RTH	KBS x NHM	Qrth5	rth6.1	Field	Watkinsville, GA	2010	NW0247929	185.7	71.3	188.7	5.1	6.4	-1.168	.	181.3	197.9	NW0249733	173.841	69.664	NW0248728	205.807	81.249	Sandlin et al (2012) TAG 125 (8): 1603-1618
6	Brix	97103 x PI 296341-FR	QBrix6		Field	Sanya, Hainan	2010 /2012	6Bin9	34.5	34.5	New QTL	5.1	8.28	0.41	.	34.5	42.7	6Bin9	34.5	34.5	6Bin10	42.7	42.7	This paper
6	Fructose	97103 x PI 296341-FR	Qfru6		Field	Sanya, Hainan	2010	6Bin5	17.449	17.449	New QTL	5.1	21.97	2.6	.	17.4	21.8	6Bin5	17.4	17.4	6Bin6	21.8	21.8	This paper
6	Glucose	97103 x PI 296341-FR	Qglu6		Field	Sanya, Hainan	2010	6Bin5	17.449	17.449	New QTL	4.9	22.55	2.7	.	17.4	21.8	6Bin5	17.4	17.4	6Bin6	21.8	21.8	This paper
6	100SWT	KBS x NHM	Q100swt6		Greenhouse	Athens GA	2009/10	NW0251236	0	17.4	0	13.5	26.9	-1.371	.	0	2	NW0251236	0	17.449	NW0250242	6.788	21.815	Prothro et al (2012) JASHS 137(6):452–457
6	100SWT	ZWRM x Citroides	Q100swt6		Greenhouse	Athens, GA	2007	NW0248118	20.118	15.3	23.1	37.6	73.6	-3.523	-2.949	22.8	25.7	NW0248118	20.118	15.294	NW0248583	28.3	21.815	Prothro et al (2012) JASHS 137(6): 452–457
6	Egusi (eg) locus	SII x Egusi	eg	eg2.1	Greenhouse	Athens, GA	2007	NW0248325	52.715	21.8	57.8							NW0248325	52.7	21.815	NW0250248	80	42.706	Prothro et al (2012) JASHS 137(5):311–315
6	RTH	SII x Egusi	Qrth6	rth2.1	Field	Watkinsville, GA	2007	NW0250854	29.575	15.3	42.6	6.1	17.7	2.345	-0.432	33.2	51.1	NW0250854	29.575	15.294	NW0248325	52.715	21.815	Sandlin et al (2012) TAG 125 (8): 1603-1618
6	SL	KBS x NHM	Qsl6		Greenhouse	Athens GA	2009/10	NW0251236	0	17.4	0	21.1	41.3	-1.065	.	0	2.1	NW0251236	0	17.449	NW0250242	6.788	21.815	Prothro et al (2012) JASHS 137(6):452–457
6	SL	ZWRM x Citroides	Qsl6		Greenhouse	Athens, GA	2007	NW0248118	20.118	15.3	22.1	39.6	69.2	-2.272	-1.775	21.8	25.4	NW0248118	20.118	15.294	NW0248583	28.3	21.815	Prothro et al (2012) JASHS 137(6): 452–457
6	SOP	SII x Egusi	Qsop6-1		Field	Watkinsville, GA	2007	NW0250854	29.575	15.3	42.6	1.9	-5.95	0.0091	0.0096	31.1	51	NW0250854	29.575	15.294	NW0248325	52.715	21.815	Prothro et al (2012) JASHS 137(5):311–315
6	SOP	SII x Egusi	Qsop6-2		Field	Watkinsville, GA	2007	NW0248325	52.715	21.8	57.7	18.94	83.88	-0.0478	-0.0724	54.9	61.9	NW0248325	52.715	21.815	NW0250248	80.018	42.706	Prothro et al (2012) JASHS 137(5):311–315
6	SOP	SII x Egusi	Qsop6-2		Field	Watkinsville, GA	2007	NW0250248	80.018	42.7	81	4.5	9.26	-0.0147	-0.0025	78.7	84.6	NW0248325	52.715	21.815	NW0249128	91.744	47.233	Prothro et al (2012) JASHS 137(5):311–315
6	SWD	KBS x NHM	Qswd6-1		Greenhouse	Athens GA	2009/10	NW0251236	0	17.4	1	15.4	32.8	-0.573	.	0	2.4	NW0251236	0	17.449	NW0250242	6.788	21.815	Prothro et al (2012) JASHS 137(6):452–457
6	SWD	ZWRM x Citroides	Qswd6-1		Greenhouse	Athens, GA	2007	NW0248118	20.118	15.3	23.1	43.1	69.3	-1.38	-1.101	23.1	25.6	NW0248118	20.118	15.294	NW0248583	28.3	21.815	Prothro et al (2012) JASHS 137(6): 452–457
7	BRX	KBS x NHM	QBRX7	brx8.1	Field	Woodland, CA	2010	NW0250095	17.9	64.6	17.9	3.2	7	-0.262	.	15.4	21.3	NW0248966	10.672	64.565	NW0248066	21.262	64.565	Sandlin et al (2012) TAG 125 (8): 1603-1618
8	Brix	97103 x PI 296341-FR	QBrix8		Field	Daxin, Beijing	2010/2012	8Bin13	22.319	22.319	New QTL	3.1	13.7	0.79	.	22.3	27.6	8Bin13	22.3	22.3	8Bin14	27.6	27.6	This paper
8	Fructose	97103 x PI 296341-FR	Qfru8		Field	Daxin, Beijing	2012	8Bin13	22.319	22.319	New QTL	3.1	15.25	3.96	.	22.3	27.6	8Bin13	22.3	22.3	8Bin14	27.6	27.6	This paper
8	100SWT	KBS x NHM	Q100swt8		Greenhouse	Athens GA	2009/10	NW0250697	48.6	27.6	48.6	5	7.9	0.738	.	48.2	50.4	NW0249249	26.152	27.63	NW0249873	51.795	27.63	Prothro et al (2012) JASHS 137(6):452–457
8	SL	KBS x NHM	Qsl8		Greenhouse	Athens GA	2009/10	NW0250697	48.6	27.6	48.6	4	5.3	0.379	.	36.8	50.6	NW0249249	26.152	27.63	NW0249873	51.795	27.63	Prothro et al (2012) JASHS 137(6):452–457
10	FL	ZWRM x Citroides	Qfl10	fl10.1	Greenhouse	Athens, GA	2007	NW0248866	0	92.4	0	4	7.3	1.284	2.161	0	2.8	NW0248866	0	92.401	NW0249096	4.393	91.659	Sandlin et al (2012) TAG 125 (8): 1603-1618
10	FSI	KBS x NHM	Qfsi10	fsi10.1	Field	Woodland, CA	2010	NW0250598	33.1	42.9	33.1	3.2	3	-0.068	.	29.3	38.3	NW0250299	28.274	42.898	NW0249853	41.125	37.983	Sandlin et al (2012) TAG 125 (8): 1603-1618
